# Supplementary material for: miR-1297 is frequently downmodulated in flat epithelial atypia of the breast and promotes mammary neoplastic transformation via EphrinA2 regulation
Source: J Exp Clin Cancer Res. 2025 Mar 14;44:96. doi: 10.1186/s13046-025-03354-2 (PMC11908103; doi:10.1186/s13046-025-03354-2)
Supplement: Supplementary file 2 — Supplementary Material 2. [file 13046_2025_3354_MOESM2_ESM.xlsx]

## Sheet: FEAvsNorm
miR	Mean NORM	Mean FEA	Log2FoldChange	PValue	AdjustedPValue	WILCX
hsa-let-7c	894.473	129.18	-2.79165	1.02782e-22	2.70628e-22	8.67404e-16
hsa-miR-16	1337.32	348.678	-1.93938	7.86757e-12	1.31279e-11	4.60074e-15
hsa-miR-20a	188.543	556.401	1.56123	1.86236e-14	3.36161e-14	3.91064e-14
hsa-miR-22	85.7815	39.6619	-1.11291	5.09999e-14	9.03517e-14	2.02649e-10
hsa-miR-27b	12058.9	3064.22	-1.9765	0	0	1.67909e-15
hsa-miR-30d	138.79	61.3076	-1.17877	3.73463e-10	5.88923e-10	2.10073e-13
hsa-miR-30e	237.371	84.0721	-1.49744	3.67813e-13	6.39771e-13	8.37713e-10
hsa-miR-98	45.7684	25.4639	-0.845901	9.07408e-16	1.69108e-15	9.28463e-15
hsa-miR-99b	74.1597	40.1072	-0.886773	2.18117e-09	3.40215e-09	2.79844e-12
hsa-miR-106b	43.4546	81.3107	0.903938	1.18284e-10	1.90716e-10	4.13926e-14
hsa-miR-125a-5p	132.795	43.1791	-1.6208	2.54051e-18	5.40093e-18	2.13149e-15
hsa-miR-132	432.643	117.345	-1.88242	1.18715e-16	2.28666e-16	2.27001e-16
hsa-miR-133a	1189.34	29.5734	-5.32972	1.03622e-60	1.23915e-59	1.22363e-16
hsa-miR-133b	13.098	39.7868	1.60294	3.24892e-41	1.63586e-40	2.00696e-16
hsa-miR-134	20.8632	41.5503	0.993895	5.63351e-18	1.17161e-17	1.10528e-14
hsa-miR-137	13.8197	60.9665	2.14129	2.90057e-72	5.2029e-71	1.22363e-16
hsa-miR-142-5p	49.8614	94.6062	0.924012	2.2065e-09	3.42305e-09	1.75523e-14
hsa-miR-146a	117.163	51.0773	-1.19776	2.86779e-11	4.70318e-11	2.47743e-14
hsa-miR-148b	37.2272	101.442	1.44622	1.79826e-19	4.06377e-19	3.70718e-16
hsa-miR-181a	267.112	100.118	-1.41574	3.71869e-13	6.42929e-13	1.31514e-14
hsa-miR-191	153.209	49.2809	-1.6364	2.20497e-17	4.39463e-17	2.13149e-15
hsa-miR-193a-3p	141.01	324.755	1.20355	2.30194e-10	3.67031e-10	1.4898e-15
hsa-miR-196a	493.091	159.517	-1.62814	9.5196e-13	1.60713e-12	8.62153e-14
hsa-miR-196b	47.2497	15.5271	-1.60552	6.12824e-47	3.99728e-46	1.3852e-16
hsa-miR-204	20.2726	42.5866	1.07087	1.10188e-20	2.65746e-20	1.04294e-14
hsa-miR-206	10.9605	112.752	3.36276	5.31225e-128	1.52462e-126	1.22363e-16
hsa-miR-208a	14.6331	51.8877	1.82616	1.60676e-53	1.35629e-52	1.30195e-16
hsa-miR-208b	20.3947	36.75	0.849548	2.2097e-13	3.86697e-13	9.26282e-12
hsa-miR-221	119.161	36.2326	-1.71756	7.15981e-21	1.77144e-20	4.08957e-15
hsa-miR-222	142.836	47.3464	-1.59304	6.20953e-17	1.22064e-16	2.47872e-13
hsa-miR-300	23.7505	56.4027	1.2478	9.87544e-30	3.14917e-29	2.70344e-15
hsa-miR-328	20.7785	38.2245	0.879408	3.37776e-14	6.02122e-14	2.26597e-12
hsa-miR-346	17.615	34.538	0.971382	1.15233e-16	2.23458e-16	1.01907e-12
hsa-miR-362-5p	16.569	34.3465	1.05167	2.87165e-19	6.43879e-19	4.60074e-15
hsa-miR-369-3p	18.8844	37.8076	1.00148	8.45618e-18	1.72122e-17	3.91064e-14
hsa-miR-371-3p	15.4522	37.1677	1.26624	6.87399e-27	2.07667e-26	4.73142e-16
hsa-miR-378	24.3923	50.4973	1.04978	3.04582e-21	7.66798e-21	2.94967e-12
hsa-miR-383	26.0714	101.706	1.96387	2.78644e-50	1.95051e-49	2.1345e-16
hsa-miR-410	14.8107	43.5766	1.55691	4.11071e-39	1.87266e-38	1.3852e-16
hsa-miR-423-5p	152.149	43.3927	-1.80996	8.73128e-21	2.14178e-20	1.22363e-16
hsa-miR-452	19.2579	42.0641	1.12714	2.36241e-22	6.16375e-22	3.69444e-14
hsa-miR-453	141.092	35.7203	-1.98182	1.71559e-25	4.8272e-25	1.22363e-16
hsa-miR-455-3p	52.4041	24.2625	-1.11095	1.96976e-27	6.01405e-27	1.56777e-16
hsa-miR-485-3p	576.547	209.258	-1.46216	1.05918e-08	1.59992e-08	5.98643e-11
hsa-miR-493	76.595	32.0614	-1.25641	3.60466e-18	7.60688e-18	2.86858e-15
hsa-miR-494	1493.15	313.071	-2.2538	4.96996e-15	9.02772e-15	1.22363e-16
hsa-miR-496	19.6562	61.4145	1.64359	3.39972e-48	2.26911e-47	2.90217e-16
hsa-miR-514	17.0009	46.59	1.45441	1.30465e-35	4.99247e-35	2.90217e-16
hsa-miR-518f	45.328	82.3511	0.861385	7.48456e-09	1.14259e-08	4.63665e-14
hsa-miR-520d-5p	107.325	54.692	-0.972588	4.34815e-08	6.30262e-08	3.27656e-12
hsa-miR-542-3p	469.225	53.5925	-3.13018	1.68176e-38	7.54163e-38	1.4737e-16
hsa-miR-544	1339.63	511.151	-1.39001	2.80982e-07	3.97251e-07	1.15853e-09
hsa-miR-548d-5p	11.1039	43.4893	1.96959	8.23142e-60	9.44967e-59	1.30195e-16
hsa-miR-548f	14.7959	46.2826	1.64528	1.88452e-43	1.04011e-42	4.73142e-16
hsa-miR-555	20.6457	39.9679	0.952999	1.54704e-16	2.96e-16	5.33074e-13
hsa-miR-572	15.0098	42.2275	1.49228	6.05695e-36	2.34911e-35	2.40075e-15
hsa-miR-577	19.4289	36.963	0.927877	1.76866e-15	3.25388e-15	1.6484e-12
hsa-miR-579	1244.11	80.6029	-3.94814	2.73663e-36	1.07591e-35	1.22363e-16
hsa-miR-584	16.8648	39.6385	1.23289	1.16283e-25	3.30427e-25	3.63441e-15
hsa-miR-590-5p	936.842	328.709	-1.511	1.30909e-08	1.96707e-08	1.19707e-11
hsa-miR-591	17.7699	37.7322	1.08636	2.81289e-20	6.6719e-20	1.88082e-13
hsa-miR-595	19.9968	39.0723	0.966375	6.76679e-17	1.32113e-16	4.28782e-13
hsa-miR-598	13.2579	45.4029	1.77593	2.60706e-49	1.78149e-48	1.22363e-16
hsa-miR-603	13.3846	247.283	4.20752	1.91462e-112	4.57914e-111	1.22363e-16
hsa-miR-626	21.2107	43.9055	1.04961	3.5646e-20	8.38558e-20	7.23599e-16
hsa-miR-629	14.5805	42.097	1.52968	9.11256e-38	3.7903e-37	2.56698e-16
hsa-miR-640	9.72528	60.338	2.63326	2.34575e-100	5.1787e-99	1.22363e-16
hsa-miR-641	24.9663	49.5183	0.987978	2.9638e-19	6.59389e-19	6.15177e-14
hsa-miR-649	14.4186	65.5223	2.18406	7.05066e-76	1.34903e-74	1.66775e-16
hsa-miR-651	26.2602	80.6317	1.61847	2.11366e-40	1.02817e-39	1.77402e-16
hsa-miR-653	14.9093	40.3846	1.43759	7.6477e-34	2.74361e-33	1.32157e-15
hsa-miR-654-3p	16.1561	35.2618	1.12603	7.10701e-22	1.80506e-21	3.04365e-15
hsa-miR-664	65.6352	141.898	1.11231	1.02282e-10	1.65846e-10	3.91064e-14
hsa-miR-720	73790.8	11432.2	-2.69034	0	0	9.21331e-16
hsa-miR-744	96.7838	48.6518	-0.992272	9.9766e-09	1.51497e-08	3.04365e-15
hsa-miR-758	14.8628	43.2074	1.53957	3.61564e-38	1.54879e-37	1.32157e-15
hsa-miR-769-5p	22.2056	39.2623	0.822223	6.45163e-13	1.10215e-12	1.05631e-09
hsa-miR-802	16.6099	42.1955	1.34504	3.92828e-30	1.28116e-29	1.03928e-15
hsa-miR-1181	13.0258	37.7531	1.53522	6.73215e-38	2.84136e-37	3.08559e-16
hsa-miR-1244	19.0616	36.4433	0.934988	9.70907e-16	1.79774e-15	3.27656e-12
hsa-miR-1260	7058.91	2402.52	-1.5549	0	0	9.15237e-13
hsa-miR-1263	13.1746	35.6402	1.43574	8.41225e-33	2.90882e-32	3.04365e-15
hsa-miR-1268	11.733	42.8915	1.87012	2.90758e-54	2.60773e-53	1.4737e-16
hsa-miR-1281	13.5467	36.3629	1.42452	7.7869e-33	2.72542e-32	5.34348e-16
hsa-miR-1286	16.1075	38.2221	1.24667	3.55056e-26	1.06147e-25	6.93612e-15
hsa-miR-1291	12.7557	38.1518	1.5806	4.85666e-40	2.3231e-39	2.27001e-16
hsa-miR-1297	110.684	61.4985	-0.847818	1.66356e-06	2.26275e-06	2.31728e-11
hsa-miR-1537	22.7055	44.5527	0.97247	1.13718e-17	2.29839e-17	1.98779e-13
hsa-miR-1825	16.8431	39.8831	1.24362	5.54934e-26	1.62516e-25	1.67909e-15

## Sheet: DCISvsNorm
miR	Mean NORM	Mean DCIS	Log2FoldChange	PValue	AdjustedPValue	WILCX
hsa-let-7c	892.771	120.302	-2.89163	5.83012e-10	1.13826e-09	7.38259e-17
hsa-miR-16	1334.34	552.479	-1.27213	4.55905e-06	6.81484e-06	2.16104e-10
hsa-miR-20a	187.852	610.709	1.70089	1.27968e-10	2.53289e-10	4.10997e-15
hsa-miR-22	85.4558	47.3672	-0.85129	1.27109e-05	1.84244e-05	1.28175e-07
hsa-miR-27b	12029.7	3047.21	-1.98104	0	0	1.97474e-16
hsa-miR-30d	138.538	63.7387	-1.12004	1.23163e-06	1.90042e-06	5.56535e-13
hsa-miR-30e	236.865	82.531	-1.52106	2.37663e-09	4.42918e-09	1.88895e-10
hsa-miR-98	45.6504	29.0416	-0.652506	2.70855e-05	3.84829e-05	1.37346e-12
hsa-miR-99b	73.9778	40.9462	-0.853361	3.70836e-07	5.97921e-07	1.76047e-12
hsa-miR-106b	43.288	112.379	1.37633	5.06787e-11	1.01712e-10	1.793e-15
hsa-miR-125a-5p	132.399	47.6799	-1.47344	1.25895e-09	2.36157e-09	1.89557e-15
hsa-miR-132	431.636	117.329	-1.87925	8.39092e-12	1.77073e-11	1.48062e-16
hsa-miR-133a	1187.56	27.2767	-5.44419	4.72717e-28	1.96623e-27	1.41776e-17
hsa-miR-133b	13.0934	38.5434	1.55764	1.82967e-37	1.28077e-36	2.41924e-17
hsa-miR-134	20.8298	38.1428	0.872762	2.87541e-13	6.39723e-13	2.46179e-13
hsa-miR-137	13.8091	60.7607	2.13752	3.0875e-63	6.32937e-62	1.79867e-17
hsa-miR-142-5p	49.7632	112.205	1.17299	1.13697e-07	1.88618e-07	9.69362e-16
hsa-miR-146a	116.755	66.099	-0.820783	0.0004663	0.00060831	2.16104e-10
hsa-miR-148b	37.1515	95.807	1.36671	2.62122e-14	6.26908e-14	1.79867e-17
hsa-miR-181a	266.524	107.019	-1.3164	1.23611e-07	2.03887e-07	4.84553e-15
hsa-miR-191	152.88	62.6681	-1.2866	2.94503e-08	4.97191e-08	1.54778e-13
hsa-miR-193a-3p	140.867	310.177	1.13876	9.12648e-07	1.43131e-06	5.51491e-16
hsa-miR-196a	492.005	155.297	-1.66365	1.03063e-06	1.59887e-06	7.92052e-15
hsa-miR-196b	47.1736	15.7779	-1.58008	1.53455e-37	1.10104e-36	1.41776e-17
hsa-miR-204	20.2103	37.8852	0.906545	3.1578e-14	7.48999e-14	1.50804e-10
hsa-miR-206	10.9509	102.747	3.22998	2.62098e-101	6.83837e-100	1.41776e-17
hsa-miR-208a	14.6338	49.6134	1.76142	1.31659e-46	1.45331e-45	1.59704e-17
hsa-miR-208b	20.3306	33.6448	0.726729	1.05135e-09	1.98512e-09	1.09808e-10
hsa-miR-221	118.675	40.8729	-1.5378	6.52119e-09	1.16247e-08	4.10997e-15
hsa-miR-222	142.44	53.8516	-1.40329	2.86505e-09	5.27096e-09	5.98558e-12
hsa-miR-300	23.7372	57.2569	1.2703	1.88153e-17	5.24272e-17	1.0845e-15
hsa-miR-328	20.7512	37.5815	0.856831	5.94192e-13	1.2822e-12	2.1722e-11
hsa-miR-346	17.5946	33.9222	0.947097	2.67827e-15	6.86306e-15	3.50602e-12
hsa-miR-362-5p	16.5485	33.2582	1.00701	5.74918e-17	1.58655e-16	5.73903e-14
hsa-miR-369-3p	18.8596	36.1382	0.938226	3.14725e-15	7.92333e-15	1.98326e-14
hsa-miR-371-3p	15.4412	34.6599	1.16648	3.75437e-22	1.33025e-21	1.7815e-14
hsa-miR-378	24.3484	47.2766	0.957298	2.80355e-15	7.12053e-15	5.43317e-12
hsa-miR-383	26.0421	90.9605	1.8044	3.21914e-40	2.49701e-39	2.11835e-15
hsa-miR-410	14.7846	41.6566	1.49445	1.45364e-34	8.8765e-34	2.02537e-17
hsa-miR-423-5p	151.872	44.3036	-1.77736	2.61681e-13	6.0082e-13	1.50477e-17
hsa-miR-452	19.2415	41.5326	1.11002	1.9926e-20	6.49858e-20	1.7815e-14
hsa-miR-453	140.928	34.6401	-2.02445	1.62669e-15	4.20595e-15	1.50477e-17
hsa-miR-455-3p	52.3123	25.4033	-1.04213	2.31729e-11	4.71675e-11	2.48425e-16
hsa-miR-485-3p	575.547	222.152	-1.37338	0.00153086	0.0019527	8.74209e-11
hsa-miR-493	76.5756	33.4651	-1.19423	1.05299e-13	2.45698e-13	1.793e-15
hsa-miR-494	1490.19	384.359	-1.95497	2.01938e-11	4.13973e-11	4.15243e-16
hsa-miR-496	19.6464	58.6847	1.57872	6.93018e-32	3.68326e-31	5.51332e-17
hsa-miR-514	16.9872	45.2934	1.41485	1.05949e-31	5.4299e-31	1.24497e-16
hsa-miR-518f	45.2729	81.2931	0.844486	6.32769e-07	1.00334e-06	2.73318e-14
hsa-miR-520d-5p	107.176	51.7272	-1.05098	4.46424e-05	6.31152e-05	1.19408e-13
hsa-miR-542-3p	468.759	52.0313	-3.17139	1.9771e-26	7.88095e-26	1.50477e-17
hsa-miR-544	1336.98	518.423	-1.36677	1.27272e-06	1.95332e-06	3.37412e-10
hsa-miR-548d-5p	11.0947	41.1792	1.89205	6.02906e-53	9.10705e-52	1.79867e-17
hsa-miR-548f	14.784	45.5593	1.6237	2.95533e-40	2.35606e-39	2.63067e-16
hsa-miR-555	20.6209	40.7527	0.982784	2.19385e-16	5.93995e-16	5.16485e-14
hsa-miR-572	14.9952	39.3972	1.39359	1.98703e-30	9.19803e-30	3.30634e-16
hsa-miR-577	19.4129	33.8309	0.801324	1.68491e-11	3.50412e-11	9.23299e-12
hsa-miR-579	1243.01	86.2715	-3.84881	3.62701e-20	1.16961e-19	1.41776e-17
hsa-miR-584	16.859	37.5538	1.15544	6.96884e-22	2.4391e-21	4.92385e-16
hsa-miR-590-5p	934.981	358.893	-1.38138	0.000123032	0.000165775	3.01736e-11
hsa-miR-591	17.7539	35.0884	0.982858	2.91018e-16	7.73353e-16	5.29059e-13
hsa-miR-595	19.9799	37.4098	0.904865	3.46052e-14	8.14073e-14	2.61263e-12
hsa-miR-598	13.2391	40.8145	1.62427	3.34543e-40	2.52668e-39	3.25012e-17
hsa-miR-603	13.368	238.215	4.15541	3.20434e-102	9.19646e-101	1.41776e-17
hsa-miR-626	21.1867	41.2383	0.960826	7.21242e-16	1.89905e-15	6.91451e-16
hsa-miR-629	14.5523	42.8734	1.55883	2.07944e-37	1.42095e-36	9.31706e-17
hsa-miR-640	9.70575	58.967	2.603	6.66042e-91	1.59295e-89	1.41776e-17
hsa-miR-641	24.9206	47.6454	0.934996	1.49694e-14	3.67197e-14	5.73903e-14
hsa-miR-649	14.4045	56.4909	1.9715	1.18421e-55	2.12418e-54	1.41776e-17
hsa-miR-651	26.221	80.9887	1.627	1.8626e-29	8.22409e-29	1.59704e-17
hsa-miR-653	14.8934	38.7339	1.37892	4.74812e-30	2.16303e-29	7.31587e-16
hsa-miR-654-3p	16.1141	34.6711	1.10541	4.26212e-20	1.34421e-19	1.98326e-14
hsa-miR-664	65.5067	133.92	1.03166	4.85273e-07	7.78064e-07	6.19716e-17
hsa-miR-720	73589.4	18484.9	-1.99315	0	0	1.89557e-15
hsa-miR-744	96.5953	45.3239	-1.09168	4.3561e-06	6.54556e-06	1.86439e-16
hsa-miR-758	14.8601	40.3738	1.44198	2.04326e-32	1.12772e-31	1.17496e-16
hsa-miR-769-5p	22.19	37.3203	0.75005	2.78483e-10	5.47429e-10	3.52696e-10
hsa-miR-802	16.5983	38.0315	1.19616	2.99268e-23	1.10115e-22	9.69362e-16
hsa-miR-1181	13.0059	35.6516	1.4548	3.81454e-32	2.06561e-31	1.04639e-16
hsa-miR-1244	19.0411	35.0984	0.882285	1.60432e-13	3.71322e-13	1.18272e-12
hsa-miR-1260	7039.82	3042.99	-1.21005	5.99814e-09	1.07592e-08	4.26155e-12
hsa-miR-1263	13.162	30.5258	1.21365	1.67758e-21	5.80079e-21	2.63067e-16
hsa-miR-1268	11.7219	40.4856	1.78821	7.4765e-48	8.94065e-47	1.9087e-17
hsa-miR-1281	13.5231	34.0939	1.33409	3.33216e-27	1.36618e-26	1.6959e-15
hsa-miR-1286	16.0727	37.7319	1.23117	2.54383e-24	9.73438e-24	1.35668e-15
hsa-miR-1291	12.7435	36.9999	1.53776	3.08716e-36	2.01367e-35	3.25012e-17
hsa-miR-1297	110.573	59.2089	-0.901108	0.000240439	0.000316542	1.30675e-12
hsa-miR-1537	22.6724	41.5096	0.87251	2.74171e-13	6.17304e-13	1.13354e-13
hsa-miR-1825	16.8359	38.9295	1.20932	1.19811e-23	4.4657e-23	8.36305e-15
