# Supplementary material for: miR-1297 is frequently downmodulated in flat epithelial atypia of the breast and promotes mammary neoplastic transformation via EphrinA2 regulation
Source: J Exp Clin Cancer Res. 2025 Mar 14;44:96. doi: 10.1186/s13046-025-03354-2 (PMC11908103; doi:10.1186/s13046-025-03354-2)
Supplement: Supplementary file 3 — Supplementary Material 3. [file 13046_2025_3354_MOESM3_ESM.xlsx]

## Sheet: subnetworkomicnet_mirdown_
Id1	Id2	Name1	Name2
hsa-mir-125a-5p	27	MIMAT0000443	ABL2
hsa-mir-125a-5p	207	MIMAT0000443	AKT1
hsa-mir-125a-5p	517	MIMAT0000443	ATP5G2
hsa-mir-125a-5p	578	MIMAT0000443	BAK1
hsa-mir-125a-5p	596	MIMAT0000443	BCL2
hsa-mir-125a-5p	639	MIMAT0000443	PRDM1
hsa-mir-125a-5p	738	MIMAT0000443	VPS51
hsa-mir-125a-5p	835	MIMAT0000443	CASP2
hsa-mir-125a-5p	947	MIMAT0000443	CD34
hsa-mir-125a-5p	950	MIMAT0000443	SCARB2
hsa-mir-125a-5p	1026	MIMAT0000443	CDKN1A
hsa-mir-125a-5p	1186	MIMAT0000443	CLCN7
hsa-mir-125a-5p	1282	MIMAT0000443	COL4A1
hsa-mir-125a-5p	1398	MIMAT0000443	CRK
hsa-mir-125a-5p	1432	MIMAT0000443	MAPK14
hsa-mir-125a-5p	1457	MIMAT0000443	CSNK2A1
hsa-mir-125a-5p	1743	MIMAT0000443	DLST
hsa-mir-125a-5p	1795	MIMAT0000443	DOCK3
hsa-mir-125a-5p	1820	MIMAT0000443	ARID3A
hsa-mir-125a-5p	1845	MIMAT0000443	DUSP3
hsa-mir-125a-5p	1871	MIMAT0000443	E2F3
hsa-mir-125a-5p	1906	MIMAT0000443	EDN1
hsa-mir-125a-5p	1915	MIMAT0000443	EEF1A1
hsa-mir-125a-5p	1955	MIMAT0000443	MEGF9
hsa-mir-125a-5p	1956	MIMAT0000443	EGFR
hsa-mir-125a-5p	1977	MIMAT0000443	EIF4E
hsa-mir-125a-5p	1978	MIMAT0000443	EIF4EBP1
hsa-mir-125a-5p	1994	MIMAT0000443	ELAVL1
hsa-mir-125a-5p	2023	MIMAT0000443	ENO1
hsa-mir-125a-5p	2064	MIMAT0000443	ERBB2
hsa-mir-125a-5p	2065	MIMAT0000443	ERBB3
hsa-mir-125a-5p	2101	MIMAT0000443	ESRRA
hsa-mir-125a-5p	2475	MIMAT0000443	MTOR
hsa-mir-125a-5p	2683	MIMAT0000443	B4GALT1
hsa-mir-125a-5p	2800	MIMAT0000443	GOLGA1
hsa-mir-125a-5p	2872	MIMAT0000443	MKNK2
hsa-mir-125a-5p	2937	MIMAT0000443	GSS
hsa-mir-125a-5p	3099	MIMAT0000443	HK2
hsa-mir-125a-5p	3221	MIMAT0000443	HOXC4
hsa-mir-125a-5p	3231	MIMAT0000443	HOXD1
hsa-mir-125a-5p	3458	MIMAT0000443	IFNG
hsa-mir-125a-5p	3557	MIMAT0000443	IL1RN
hsa-mir-125a-5p	3662	MIMAT0000443	IRF4
hsa-mir-125a-5p	3717	MIMAT0000443	JAK2
hsa-mir-125a-5p	3846	MIMAT0000443	KRTAP5-9
hsa-mir-125a-5p	3912	MIMAT0000443	LAMB1
hsa-mir-125a-5p	3955	MIMAT0000443	LFNG
hsa-mir-125a-5p	3976	MIMAT0000443	LIF
hsa-mir-125a-5p	3977	MIMAT0000443	LIFR
hsa-mir-125a-5p	4087	MIMAT0000443	SMAD2
hsa-mir-125a-5p	4089	MIMAT0000443	SMAD4
hsa-mir-125a-5p	4144	MIMAT0000443	MAT2A
hsa-mir-125a-5p	4170	MIMAT0000443	MCL1
hsa-mir-125a-5p	4214	MIMAT0000443	MAP3K1
hsa-mir-125a-5p	4320	MIMAT0000443	MMP11
hsa-mir-125a-5p	4541	MIMAT0000443	ND6
hsa-mir-125a-5p	4609	MIMAT0000443	MYC
hsa-mir-125a-5p	4712	MIMAT0000443	NDUFB6
hsa-mir-125a-5p	4771	MIMAT0000443	NF2
hsa-mir-125a-5p	4831	MIMAT0000443	NME2
hsa-mir-125a-5p	4869	MIMAT0000443	NPM1
hsa-mir-125a-5p	4916	MIMAT0000443	NTRK3
hsa-mir-125a-5p	4987	MIMAT0000443	OPRL1
hsa-mir-125a-5p	5066	MIMAT0000443	PAM
hsa-mir-125a-5p	5091	MIMAT0000443	PC
hsa-mir-125a-5p	5170	MIMAT0000443	PDPK1
hsa-mir-125a-5p	5213	MIMAT0000443	PFKM
hsa-mir-125a-5p	5238	MIMAT0000443	PGM3
hsa-mir-125a-5p	5294	MIMAT0000443	PIK3CG
hsa-mir-125a-5p	5358	MIMAT0000443	PLS3
hsa-mir-125a-5p	5515	MIMAT0000443	PPP2CA
hsa-mir-125a-5p	5529	MIMAT0000443	PPP2R5E
hsa-mir-125a-5p	5599	MIMAT0000443	MAPK8
hsa-mir-125a-5p	5609	MIMAT0000443	MAP2K7
hsa-mir-125a-5p	5648	MIMAT0000443	MASP1
hsa-mir-125a-5p	5725	MIMAT0000443	PTBP1
hsa-mir-125a-5p	5742	MIMAT0000443	PTGS1
hsa-mir-125a-5p	5867	MIMAT0000443	RAB4A
hsa-mir-125a-5p	5894	MIMAT0000443	RAF1
hsa-mir-125a-5p	5914	MIMAT0000443	RARA
hsa-mir-125a-5p	5978	MIMAT0000443	REST
hsa-mir-125a-5p	6016	MIMAT0000443	RIT1
hsa-mir-125a-5p	6133	MIMAT0000443	RPL9
hsa-mir-125a-5p	6165	MIMAT0000443	RPL35A
hsa-mir-125a-5p	6187	MIMAT0000443	RPS2
hsa-mir-125a-5p	6253	MIMAT0000443	RTN2
hsa-mir-125a-5p	6310	MIMAT0000443	ATXN1
hsa-mir-125a-5p	6352	MIMAT0000443	CCL5
hsa-mir-125a-5p	6415	MIMAT0000443	SELENOW
hsa-mir-125a-5p	6495	MIMAT0000443	SIX1
hsa-mir-125a-5p	6510	MIMAT0000443	SLC1A5
hsa-mir-125a-5p	6667	MIMAT0000443	SP1
hsa-mir-125a-5p	6773	MIMAT0000443	STAT2
hsa-mir-125a-5p	6774	MIMAT0000443	STAT3
hsa-mir-125a-5p	6901	MIMAT0000443	TAZ
hsa-mir-125a-5p	6923	MIMAT0000443	ELOB
hsa-mir-125a-5p	6996	MIMAT0000443	TDG
hsa-mir-125a-5p	7008	MIMAT0000443	TEF
hsa-mir-125a-5p	7037	MIMAT0000443	TFRC
hsa-mir-125a-5p	7128	MIMAT0000443	TNFAIP3
hsa-mir-125a-5p	7157	MIMAT0000443	TP53
hsa-mir-125a-5p	7167	MIMAT0000443	TPI1
hsa-mir-125a-5p	7171	MIMAT0000443	TPM4
hsa-mir-125a-5p	7189	MIMAT0000443	TRAF6
hsa-mir-125a-5p	7227	MIMAT0000443	TRPS1
hsa-mir-125a-5p	7327	MIMAT0000443	UBE2G2
hsa-mir-125a-5p	7332	MIMAT0000443	UBE2L3
hsa-mir-125a-5p	7422	MIMAT0000443	VEGFA
hsa-mir-125a-5p	7514	MIMAT0000443	XPO1
hsa-mir-125a-5p	7525	MIMAT0000443	YES1
hsa-mir-125a-5p	7730	MIMAT0000443	ZNF177
hsa-mir-125a-5p	7832	MIMAT0000443	BTG2
hsa-mir-125a-5p	7866	MIMAT0000443	IFRD2
hsa-mir-125a-5p	8161	MIMAT0000443	COIL
hsa-mir-125a-5p	8445	MIMAT0000443	DYRK2
hsa-mir-125a-5p	8473	MIMAT0000443	OGT
hsa-mir-125a-5p	8723	MIMAT0000443	SNX4
hsa-mir-125a-5p	8754	MIMAT0000443	ADAM9
hsa-mir-125a-5p	8795	MIMAT0000443	TNFRSF10B
hsa-mir-125a-5p	8879	MIMAT0000443	SGPL1
hsa-mir-125a-5p	9055	MIMAT0000443	PRC1
hsa-mir-125a-5p	9069	MIMAT0000443	CLDN12
hsa-mir-125a-5p	9528	MIMAT0000443	TMEM59
hsa-mir-125a-5p	9551	MIMAT0000443	ATP5J2
hsa-mir-125a-5p	9581	MIMAT0000443	PREPL
hsa-mir-125a-5p	9586	MIMAT0000443	CREB5
hsa-mir-125a-5p	9759	MIMAT0000443	HDAC4
hsa-mir-125a-5p	9778	MIMAT0000443	KIAA0232
hsa-mir-125a-5p	9807	MIMAT0000443	IP6K1
hsa-mir-125a-5p	9839	MIMAT0000443	ZEB2
hsa-mir-125a-5p	9967	MIMAT0000443	THRAP3
hsa-mir-125a-5p	9975	MIMAT0000443	NR1D2
hsa-mir-125a-5p	10014	MIMAT0000443	HDAC5
hsa-mir-125a-5p	10092	MIMAT0000443	ARPC5
hsa-mir-125a-5p	10425	MIMAT0000443	ARIH2
hsa-mir-125a-5p	10434	MIMAT0000443	LYPLA1
hsa-mir-125a-5p	10438	MIMAT0000443	C1D
hsa-mir-125a-5p	10456	MIMAT0000443	HAX1
hsa-mir-125a-5p	10509	MIMAT0000443	SEMA4B
hsa-mir-125a-5p	10579	MIMAT0000443	TACC2
hsa-mir-125a-5p	10592	MIMAT0000443	SMC2
hsa-mir-125a-5p	10620	MIMAT0000443	ARID3B
hsa-mir-125a-5p	10638	MIMAT0000443	SPHAR
hsa-mir-125a-5p	10928	MIMAT0000443	RALBP1
hsa-mir-125a-5p	10938	MIMAT0000443	EHD1
hsa-mir-125a-5p	22818	MIMAT0000443	COPZ1
hsa-mir-125a-5p	22879	MIMAT0000443	MON1B
hsa-mir-125a-5p	22880	MIMAT0000443	MORC2
hsa-mir-125a-5p	23015	MIMAT0000443	GOLGA8A
hsa-mir-125a-5p	23076	MIMAT0000443	RRP1B
hsa-mir-125a-5p	23089	MIMAT0000443	PEG10
hsa-mir-125a-5p	23140	MIMAT0000443	ZZEF1
hsa-mir-125a-5p	23181	MIMAT0000443	DIP2A
hsa-mir-125a-5p	23216	MIMAT0000443	TBC1D1
hsa-mir-125a-5p	23369	MIMAT0000443	PUM2
hsa-mir-125a-5p	23380	MIMAT0000443	SRGAP2
hsa-mir-125a-5p	23499	MIMAT0000443	MACF1
hsa-mir-125a-5p	23530	MIMAT0000443	NNT
hsa-mir-125a-5p	23534	MIMAT0000443	TNPO3
hsa-mir-125a-5p	23601	MIMAT0000443	CLEC5A
hsa-mir-125a-5p	23603	MIMAT0000443	CORO1C
hsa-mir-125a-5p	24145	MIMAT0000443	PANX1
hsa-mir-125a-5p	25804	MIMAT0000443	LSM4
hsa-mir-125a-5p	25825	MIMAT0000443	BACE2
hsa-mir-125a-5p	25946	MIMAT0000443	ZNF385A
hsa-mir-125a-5p	26267	MIMAT0000443	FBXO10
hsa-mir-125a-5p	27037	MIMAT0000443	TRMT2A
hsa-mir-125a-5p	27433	MIMAT0000443	TOR2A
hsa-mir-125a-5p	28962	MIMAT0000443	OSTM1
hsa-mir-125a-5p	29841	MIMAT0000443	GRHL1
hsa-mir-125a-5p	30000	MIMAT0000443	TNPO2
hsa-mir-125a-5p	51114	MIMAT0000443	ZDHHC9
hsa-mir-125a-5p	51199	MIMAT0000443	NIN
hsa-mir-125a-5p	51341	MIMAT0000443	ZBTB7A
hsa-mir-125a-5p	51491	MIMAT0000443	NOP16
hsa-mir-125a-5p	51517	MIMAT0000443	NCKIPSD
hsa-mir-125a-5p	51547	MIMAT0000443	SIRT7
hsa-mir-125a-5p	51621	MIMAT0000443	KLF13
hsa-mir-125a-5p	51744	MIMAT0000443	CD244
hsa-mir-125a-5p	53354	MIMAT0000443	PANK1
hsa-mir-125a-5p	54511	MIMAT0000443	HMGCLL1
hsa-mir-125a-5p	54534	MIMAT0000443	MRPL50
hsa-mir-125a-5p	54567	MIMAT0000443	DLL4
hsa-mir-125a-5p	54863	MIMAT0000443	TOR4A
hsa-mir-125a-5p	54910	MIMAT0000443	SEMA4C
hsa-mir-125a-5p	55028	MIMAT0000443	C17orf80
hsa-mir-125a-5p	55148	MIMAT0000443	UBR7
hsa-mir-125a-5p	55180	MIMAT0000443	LINS1
hsa-mir-125a-5p	55224	MIMAT0000443	ETNK2
hsa-mir-125a-5p	55432	MIMAT0000443	YOD1
hsa-mir-125a-5p	55612	MIMAT0000443	FERMT1
hsa-mir-125a-5p	55632	MIMAT0000443	G2E3
hsa-mir-125a-5p	55898	MIMAT0000443	UNC45A
hsa-mir-125a-5p	56103	MIMAT0000443	PCDHGB2
hsa-mir-125a-5p	56919	MIMAT0000443	DHX33
hsa-mir-125a-5p	56970	MIMAT0000443	ATXN7L3
hsa-mir-125a-5p	56977	MIMAT0000443	STOX2
hsa-mir-125a-5p	57085	MIMAT0000443	AGTRAP
hsa-mir-125a-5p	57125	MIMAT0000443	PLXDC1
hsa-mir-125a-5p	57156	MIMAT0000443	TMEM63C
hsa-mir-125a-5p	57449	MIMAT0000443	PLEKHG5
hsa-mir-125a-5p	57509	MIMAT0000443	MTUS1
hsa-mir-125a-5p	57688	MIMAT0000443	ZSWIM6
hsa-mir-125a-5p	57786	MIMAT0000443	RBAK
hsa-mir-125a-5p	58488	MIMAT0000443	PCTP
hsa-mir-125a-5p	59340	MIMAT0000443	HRH4
hsa-mir-125a-5p	64225	MIMAT0000443	ATL2
hsa-mir-125a-5p	64768	MIMAT0000443	IPPK
hsa-mir-125a-5p	64855	MIMAT0000443	FAM129B
hsa-mir-125a-5p	65267	MIMAT0000443	WNK3
hsa-mir-125a-5p	65986	MIMAT0000443	ZBTB10
hsa-mir-125a-5p	78990	MIMAT0000443	OTUB2
hsa-mir-125a-5p	79017	MIMAT0000443	GGCT
hsa-mir-125a-5p	79023	MIMAT0000443	NUP37
hsa-mir-125a-5p	79031	MIMAT0000443	PDCL3
hsa-mir-125a-5p	79363	MIMAT0000443	RSG1
hsa-mir-125a-5p	79623	MIMAT0000443	GALNT14
hsa-mir-125a-5p	79727	MIMAT0000443	LIN28A
hsa-mir-125a-5p	79752	MIMAT0000443	ZFAND1
hsa-mir-125a-5p	79956	MIMAT0000443	ERMP1
hsa-mir-125a-5p	80028	MIMAT0000443	FBXL18
hsa-mir-125a-5p	80851	MIMAT0000443	SH3BP5L
hsa-mir-125a-5p	81565	MIMAT0000443	NDEL1
hsa-mir-125a-5p	83596	MIMAT0000443	BCL2L12
hsa-mir-125a-5p	83606	MIMAT0000443	GUCD1
hsa-mir-125a-5p	83932	MIMAT0000443	SPRTN
hsa-mir-125a-5p	84272	MIMAT0000443	YIPF4
hsa-mir-125a-5p	84285	MIMAT0000443	EIF1AD
hsa-mir-125a-5p	84336	MIMAT0000443	TMEM101
hsa-mir-125a-5p	84612	MIMAT0000443	PARD6B
hsa-mir-125a-5p	84804	MIMAT0000443	MFSD9
hsa-mir-125a-5p	84939	MIMAT0000443	MUM1
hsa-mir-125a-5p	84952	MIMAT0000443	CGNL1
hsa-mir-125a-5p	84991	MIMAT0000443	RBM17
hsa-mir-125a-5p	85474	MIMAT0000443	LBX2
hsa-mir-125a-5p	91607	MIMAT0000443	SLFN11
hsa-mir-125a-5p	92591	MIMAT0000443	ASB16
hsa-mir-125a-5p	94134	MIMAT0000443	ARHGAP12
hsa-mir-125a-5p	94241	MIMAT0000443	TP53INP1
hsa-mir-125a-5p	113201	MIMAT0000443	CASC4
hsa-mir-125a-5p	114883	MIMAT0000443	OSBPL9
hsa-mir-125a-5p	115209	MIMAT0000443	OMA1
hsa-mir-125a-5p	116225	MIMAT0000443	ZMYND19
hsa-mir-125a-5p	119504	MIMAT0000443	ANAPC16
hsa-mir-125a-5p	129080	MIMAT0000443	EMID1
hsa-mir-125a-5p	137964	MIMAT0000443	GPAT4
hsa-mir-125a-5p	144455	MIMAT0000443	E2F7
hsa-mir-125a-5p	150590	MIMAT0000443	C2orf15
hsa-mir-125a-5p	150737	MIMAT0000443	TTC30B
hsa-mir-125a-5p	159371	MIMAT0000443	SLC35G1
hsa-mir-125a-5p	163590	MIMAT0000443	TOR1AIP2
hsa-mir-125a-5p	164832	MIMAT0000443	LONRF2
hsa-mir-125a-5p	166378	MIMAT0000443	SPATA5
hsa-mir-125a-5p	200030	MIMAT0000443	NBPF11
hsa-mir-125a-5p	203245	MIMAT0000443	NAIF1
hsa-mir-125a-5p	219902	MIMAT0000443	TMEM136
hsa-mir-125a-5p	221458	MIMAT0000443	KIF6
hsa-mir-125a-5p	255189	MIMAT0000443	PLA2G4F
hsa-mir-125a-5p	257194	MIMAT0000443	NEGR1
hsa-mir-125a-5p	266629	MIMAT0000443	SEC14L3
hsa-mir-125a-5p	283987	MIMAT0000443	HID1
hsa-mir-125a-5p	284309	MIMAT0000443	ZNF776
hsa-mir-125a-5p	284352	MIMAT0000443	PPP1R37
hsa-mir-125a-5p	375519	MIMAT0000443	GJB7
hsa-mir-125a-5p	389421	MIMAT0000443	LIN28B
hsa-mir-125a-5p	400451	MIMAT0000443	FAM174B
hsa-mir-125a-5p	401541	MIMAT0000443	CENPP
hsa-mir-125a-5p	440270	MIMAT0000443	GOLGA8B
hsa-mir-125a-5p	651746	MIMAT0000443	ANKRD33B
hsa-mir-485-3p	4916	MIMAT0002176	NTRK3
hsa-mir-485-3p	29841	MIMAT0002176	GRHL1
hsa-mir-485-3p	651746	MIMAT0002176	ANKRD33B
hsa-mir-485-3p	356	MIMAT0002176	FASLG
hsa-mir-485-3p	667	MIMAT0002176	DST
hsa-mir-485-3p	1213	MIMAT0002176	CLTC
hsa-mir-485-3p	2317	MIMAT0002176	FLNB
hsa-mir-485-3p	2538	MIMAT0002176	G6PC
hsa-mir-485-3p	2619	MIMAT0002176	GAS1
hsa-mir-485-3p	3183	MIMAT0002176	HNRNPC
hsa-mir-485-3p	3209	MIMAT0002176	HOXA13
hsa-mir-485-3p	3423	MIMAT0002176	IDS
hsa-mir-485-3p	3568	MIMAT0002176	IL5RA
hsa-mir-485-3p	3838	MIMAT0002176	KPNA2
hsa-mir-485-3p	4012	MIMAT0002176	LNPEP
hsa-mir-485-3p	4143	MIMAT0002176	MAT1A
hsa-mir-485-3p	4249	MIMAT0002176	MGAT5
hsa-mir-485-3p	4289	MIMAT0002176	MKLN1
hsa-mir-485-3p	4801	MIMAT0002176	NFYB
hsa-mir-485-3p	4899	MIMAT0002176	NRF1
hsa-mir-485-3p	6095	MIMAT0002176	RORA
hsa-mir-485-3p	6191	MIMAT0002176	RPS4X
hsa-mir-485-3p	6239	MIMAT0002176	RREB1
hsa-mir-485-3p	6427	MIMAT0002176	SRSF2
hsa-mir-485-3p	6498	MIMAT0002176	SKIL
hsa-mir-485-3p	6760	MIMAT0002176	SS18
hsa-mir-485-3p	6934	MIMAT0002176	TCF7L2
hsa-mir-485-3p	7532	MIMAT0002176	YWHAG
hsa-mir-485-3p	8289	MIMAT0002176	ARID1A
hsa-mir-485-3p	8729	MIMAT0002176	GBF1
hsa-mir-485-3p	9252	MIMAT0002176	RPS6KA5
hsa-mir-485-3p	9455	MIMAT0002176	HOMER2
hsa-mir-485-3p	9671	MIMAT0002176	WSCD2
hsa-mir-485-3p	9867	MIMAT0002176	PJA2
hsa-mir-485-3p	9953	MIMAT0002176	HS3ST3B1
hsa-mir-485-3p	10111	MIMAT0002176	RAD50
hsa-mir-485-3p	10231	MIMAT0002176	RCAN2
hsa-mir-485-3p	10336	MIMAT0002176	PCGF3
hsa-mir-485-3p	10420	MIMAT0002176	TESK2
hsa-mir-485-3p	10847	MIMAT0002176	SRCAP
hsa-mir-485-3p	10891	MIMAT0002176	PPARGC1A
hsa-mir-485-3p	10972	MIMAT0002176	TMED10
hsa-mir-485-3p	22823	MIMAT0002176	MTF2
hsa-mir-485-3p	23064	MIMAT0002176	SETX
hsa-mir-485-3p	25983	MIMAT0002176	NGDN
hsa-mir-485-3p	26960	MIMAT0002176	NBEA
hsa-mir-485-3p	30061	MIMAT0002176	SLC40A1
hsa-mir-485-3p	51377	MIMAT0002176	UCHL5
hsa-mir-485-3p	54914	MIMAT0002176	FOCAD
hsa-mir-485-3p	55193	MIMAT0002176	PBRM1
hsa-mir-485-3p	55534	MIMAT0002176	MAML3
hsa-mir-485-3p	64108	MIMAT0002176	RTP4
hsa-mir-485-3p	65123	MIMAT0002176	INTS3
hsa-mir-485-3p	79018	MIMAT0002176	GID4
hsa-mir-485-3p	79646	MIMAT0002176	PANK3
hsa-mir-485-3p	79815	MIMAT0002176	NIPAL2
hsa-mir-485-3p	84245	MIMAT0002176	MRI1
hsa-mir-485-3p	84247	MIMAT0002176	RTL6
hsa-mir-485-3p	85403	MIMAT0002176	EAF1
hsa-mir-485-3p	116236	MIMAT0002176	ABHD15
hsa-mir-485-3p	116966	MIMAT0002176	WDR17
hsa-mir-485-3p	119710	MIMAT0002176	C11orf74
hsa-mir-485-3p	163702	MIMAT0002176	IFNLR1
hsa-mir-485-3p	169714	MIMAT0002176	QSOX2
hsa-mir-485-3p	192669	MIMAT0002176	2003-08-01
hsa-mir-485-3p	221710	MIMAT0002176	SMIM13
hsa-mir-485-3p	222236	MIMAT0002176	NAPEPLD
hsa-mir-485-3p	259293	MIMAT0002176	TAS2R30
hsa-mir-485-3p	284058	MIMAT0002176	KANSL1
hsa-mir-485-3p	342850	MIMAT0002176	ANKRD62
hsa-mir-485-3p	100462981	MIMAT0002176	MTRNR2L2
hsa-mir-485-3p	100463486	MIMAT0002176	MTRNR2L8
hsa-mir-520d-5p	1906	MIMAT0002855	EDN1
hsa-mir-520d-5p	4869	MIMAT0002855	NPM1
hsa-mir-520d-5p	10579	MIMAT0002855	TACC2
hsa-mir-520d-5p	51621	MIMAT0002855	KLF13
hsa-mir-520d-5p	83606	MIMAT0002855	GUCD1
hsa-mir-520d-5p	6191	MIMAT0002855	RPS4X
hsa-mir-520d-5p	6498	MIMAT0002855	SKIL
hsa-mir-520d-5p	133	MIMAT0002855	ADM
hsa-mir-520d-5p	463	MIMAT0002855	ZFHX3
hsa-mir-520d-5p	898	MIMAT0002855	CCNE1
hsa-mir-520d-5p	1303	MIMAT0002855	COL12A1
hsa-mir-520d-5p	2041	MIMAT0002855	EPHA1
hsa-mir-520d-5p	2186	MIMAT0002855	BPTF
hsa-mir-520d-5p	2199	MIMAT0002855	FBLN2
hsa-mir-520d-5p	2562	MIMAT0002855	GABRB3
hsa-mir-520d-5p	2799	MIMAT0002855	GNS
hsa-mir-520d-5p	2908	MIMAT0002855	NR3C1
hsa-mir-520d-5p	2923	MIMAT0002855	PDIA3
hsa-mir-520d-5p	3068	MIMAT0002855	HDGF
hsa-mir-520d-5p	3185	MIMAT0002855	HNRNPF
hsa-mir-520d-5p	3304	MIMAT0002855	HSPA1B
hsa-mir-520d-5p	3604	MIMAT0002855	TNFRSF9
hsa-mir-520d-5p	3619	MIMAT0002855	INCENP
hsa-mir-520d-5p	3675	MIMAT0002855	ITGA3
hsa-mir-520d-5p	3839	MIMAT0002855	KPNA3
hsa-mir-520d-5p	3915	MIMAT0002855	LAMC1
hsa-mir-520d-5p	3949	MIMAT0002855	LDLR
hsa-mir-520d-5p	4001	MIMAT0002855	LMNB1
hsa-mir-520d-5p	4189	MIMAT0002855	DNAJB9
hsa-mir-520d-5p	4209	MIMAT0002855	MEF2D
hsa-mir-520d-5p	4363	MIMAT0002855	ABCC1
hsa-mir-520d-5p	4651	MIMAT0002855	MYO10
hsa-mir-520d-5p	5036	MIMAT0002855	PA2G4
hsa-mir-520d-5p	5058	MIMAT0002855	PAK1
hsa-mir-520d-5p	5214	MIMAT0002855	PFKP
hsa-mir-520d-5p	5420	MIMAT0002855	PODXL
hsa-mir-520d-5p	5479	MIMAT0002855	PPIB
hsa-mir-520d-5p	5562	MIMAT0002855	PRKAA1
hsa-mir-520d-5p	5662	MIMAT0002855	PSD
hsa-mir-520d-5p	5728	MIMAT0002855	PTEN
hsa-mir-520d-5p	5771	MIMAT0002855	PTPN2
hsa-mir-520d-5p	5777	MIMAT0002855	PTPN6
hsa-mir-520d-5p	5887	MIMAT0002855	RAD23B
hsa-mir-520d-5p	5939	MIMAT0002855	RBMS2
hsa-mir-520d-5p	5966	MIMAT0002855	REL
hsa-mir-520d-5p	6041	MIMAT0002855	RNASEL
hsa-mir-520d-5p	6045	MIMAT0002855	RNF2
hsa-mir-520d-5p	6091	MIMAT0002855	ROBO1
hsa-mir-520d-5p	6439	MIMAT0002855	SFTPB
hsa-mir-520d-5p	6648	MIMAT0002855	SOD2
hsa-mir-520d-5p	7153	MIMAT0002855	TOP2A
hsa-mir-520d-5p	7257	MIMAT0002855	TSNAX
hsa-mir-520d-5p	7320	MIMAT0002855	UBE2B
hsa-mir-520d-5p	7465	MIMAT0002855	WEE1
hsa-mir-520d-5p	7589	MIMAT0002855	ZSCAN21
hsa-mir-520d-5p	7695	MIMAT0002855	ZNF136
hsa-mir-520d-5p	7745	MIMAT0002855	ZKSCAN8
hsa-mir-520d-5p	7750	MIMAT0002855	ZMYM2
hsa-mir-520d-5p	7764	MIMAT0002855	ZNF217
hsa-mir-520d-5p	7915	MIMAT0002855	ALDH5A1
hsa-mir-520d-5p	8085	MIMAT0002855	KMT2D
hsa-mir-520d-5p	8165	MIMAT0002855	AKAP1
hsa-mir-520d-5p	8202	MIMAT0002855	NCOA3
hsa-mir-520d-5p	8763	MIMAT0002855	CD164
hsa-mir-520d-5p	8869	MIMAT0002855	ST3GAL5
hsa-mir-520d-5p	9126	MIMAT0002855	SMC3
hsa-mir-520d-5p	9134	MIMAT0002855	CCNE2
hsa-mir-520d-5p	9184	MIMAT0002855	BUB3
hsa-mir-520d-5p	9276	MIMAT0002855	COPB2
hsa-mir-520d-5p	9653	MIMAT0002855	HS2ST1
hsa-mir-520d-5p	9774	MIMAT0002855	BCLAF1
hsa-mir-520d-5p	9852	MIMAT0002855	EPM2AIP1
hsa-mir-520d-5p	9899	MIMAT0002855	SV2B
hsa-mir-520d-5p	9925	MIMAT0002855	ZBTB5
hsa-mir-520d-5p	10221	MIMAT0002855	TRIB1
hsa-mir-520d-5p	10291	MIMAT0002855	SF3A1
hsa-mir-520d-5p	10369	MIMAT0002855	CACNG2
hsa-mir-520d-5p	10474	MIMAT0002855	TADA3
hsa-mir-520d-5p	10799	MIMAT0002855	RPP40
hsa-mir-520d-5p	10921	MIMAT0002855	RNPS1
hsa-mir-520d-5p	10923	MIMAT0002855	SUB1
hsa-mir-520d-5p	11148	MIMAT0002855	HHLA2
hsa-mir-520d-5p	11335	MIMAT0002855	CBX3
hsa-mir-520d-5p	22807	MIMAT0002855	IKZF2
hsa-mir-520d-5p	22832	MIMAT0002855	CEP162
hsa-mir-520d-5p	22837	MIMAT0002855	COBLL1
hsa-mir-520d-5p	22847	MIMAT0002855	ZNF507
hsa-mir-520d-5p	23014	MIMAT0002855	FBXO21
hsa-mir-520d-5p	23174	MIMAT0002855	ZCCHC14
hsa-mir-520d-5p	23435	MIMAT0002855	TARDBP
hsa-mir-520d-5p	25820	MIMAT0002855	ARIH1
hsa-mir-520d-5p	25949	MIMAT0002855	SYF2
hsa-mir-520d-5p	27161	MIMAT0002855	2002-08-01
hsa-mir-520d-5p	27250	MIMAT0002855	PDCD4
hsa-mir-520d-5p	29951	MIMAT0002855	PDZRN4
hsa-mir-520d-5p	51251	MIMAT0002855	NT5C3A
hsa-mir-520d-5p	51278	MIMAT0002855	IER5
hsa-mir-520d-5p	51318	MIMAT0002855	MRPL35
hsa-mir-520d-5p	51427	MIMAT0002855	ZNF107
hsa-mir-520d-5p	51439	MIMAT0002855	FAM8A1
hsa-mir-520d-5p	51552	MIMAT0002855	RAB14
hsa-mir-520d-5p	53838	MIMAT0002855	C11orf24
hsa-mir-520d-5p	54460	MIMAT0002855	MRPS21
hsa-mir-520d-5p	54726	MIMAT0002855	OTUD4
hsa-mir-520d-5p	54800	MIMAT0002855	KLHL24
hsa-mir-520d-5p	54813	MIMAT0002855	KLHL28
hsa-mir-520d-5p	54874	MIMAT0002855	FNBP1L
hsa-mir-520d-5p	54897	MIMAT0002855	CASZ1
hsa-mir-520d-5p	54906	MIMAT0002855	FAM208B
hsa-mir-520d-5p	55147	MIMAT0002855	RBM23
hsa-mir-520d-5p	55171	MIMAT0002855	TBCCD1
hsa-mir-520d-5p	55269	MIMAT0002855	PSPC1
hsa-mir-520d-5p	55486	MIMAT0002855	PARL
hsa-mir-520d-5p	55664	MIMAT0002855	CDC37L1
hsa-mir-520d-5p	55785	MIMAT0002855	FGD6
hsa-mir-520d-5p	55786	MIMAT0002855	ZNF415
hsa-mir-520d-5p	55916	MIMAT0002855	NXT2
hsa-mir-520d-5p	56270	MIMAT0002855	WDR45B
hsa-mir-520d-5p	56916	MIMAT0002855	SMARCAD1
hsa-mir-520d-5p	57178	MIMAT0002855	ZMIZ1
hsa-mir-520d-5p	57504	MIMAT0002855	MTA3
hsa-mir-520d-5p	57532	MIMAT0002855	NUFIP2
hsa-mir-520d-5p	58526	MIMAT0002855	MID1IP1
hsa-mir-520d-5p	60496	MIMAT0002855	AASDHPPT
hsa-mir-520d-5p	60506	MIMAT0002855	NYX
hsa-mir-520d-5p	60675	MIMAT0002855	PROK2
hsa-mir-520d-5p	64110	MIMAT0002855	MAGEF1
hsa-mir-520d-5p	64789	MIMAT0002855	EXO5
hsa-mir-520d-5p	64895	MIMAT0002855	PAPOLG
hsa-mir-520d-5p	79693	MIMAT0002855	YRDC
hsa-mir-520d-5p	79745	MIMAT0002855	CLIP4
hsa-mir-520d-5p	79827	MIMAT0002855	CLMP
hsa-mir-520d-5p	79905	MIMAT0002855	TMC7
hsa-mir-520d-5p	80218	MIMAT0002855	NAA50
hsa-mir-520d-5p	80262	MIMAT0002855	C16orf70
hsa-mir-520d-5p	80306	MIMAT0002855	MED28
hsa-mir-520d-5p	80311	MIMAT0002855	KLHL15
hsa-mir-520d-5p	80347	MIMAT0002855	COASY
hsa-mir-520d-5p	81839	MIMAT0002855	VANGL1
hsa-mir-520d-5p	83716	MIMAT0002855	CRISPLD2
hsa-mir-520d-5p	83930	MIMAT0002855	STARD3NL
hsa-mir-520d-5p	84159	MIMAT0002855	ARID5B
hsa-mir-520d-5p	84823	MIMAT0002855	LMNB2
hsa-mir-520d-5p	84826	MIMAT0002855	SFT2D3
hsa-mir-520d-5p	84924	MIMAT0002855	ZNF566
hsa-mir-520d-5p	84984	MIMAT0002855	CEP19
hsa-mir-520d-5p	85313	MIMAT0002855	PPIL4
hsa-mir-520d-5p	85416	MIMAT0002855	ZIC5
hsa-mir-520d-5p	85456	MIMAT0002855	TNKS1BP1
hsa-mir-520d-5p	125111	MIMAT0002855	GJD3
hsa-mir-520d-5p	127829	MIMAT0002855	ARL8A
hsa-mir-520d-5p	131076	MIMAT0002855	CCDC58
hsa-mir-520d-5p	143384	MIMAT0002855	CACUL1
hsa-mir-520d-5p	151648	MIMAT0002855	SGO1
hsa-mir-520d-5p	196441	MIMAT0002855	ZFC3H1
hsa-mir-520d-5p	204851	MIMAT0002855	HIPK1
hsa-mir-520d-5p	221079	MIMAT0002855	ARL5B
hsa-mir-520d-5p	222194	MIMAT0002855	RSBN1L
hsa-mir-520d-5p	254048	MIMAT0002855	UBN2
hsa-mir-520d-5p	259230	MIMAT0002855	SGMS1
hsa-mir-520d-5p	285172	MIMAT0002855	FAM126B
hsa-mir-520d-5p	326625	MIMAT0002855	MMAB
hsa-mir-520d-5p	388567	MIMAT0002855	ZNF749
hsa-mir-520d-5p	400720	MIMAT0002855	ZNF772
hsa-mir-520d-5p	100507421	MIMAT0002855	TMEM178B
hsa-mir-590-5p	1871	MIMAT0003258	E2F3
hsa-mir-590-5p	7832	MIMAT0003258	BTG2
hsa-mir-590-5p	9586	MIMAT0003258	CREB5
hsa-mir-590-5p	79018	MIMAT0003258	GID4
hsa-mir-590-5p	9852	MIMAT0003258	EPM2AIP1
hsa-mir-590-5p	27161	MIMAT0003258	2002-08-01
hsa-mir-590-5p	27250	MIMAT0003258	PDCD4
hsa-mir-590-5p	80311	MIMAT0003258	KLHL15
hsa-mir-590-5p	467	MIMAT0003258	ATF3
hsa-mir-590-5p	1964	MIMAT0003258	EIF1AX
hsa-mir-590-5p	2257	MIMAT0003258	FGF12
hsa-mir-590-5p	2309	MIMAT0003258	FOXO3
hsa-mir-590-5p	2814	MIMAT0003258	GP5
hsa-mir-590-5p	3344	MIMAT0003258	FOXN2
hsa-mir-590-5p	3609	MIMAT0003258	ILF3
hsa-mir-590-5p	3696	MIMAT0003258	ITGB8
hsa-mir-590-5p	3817	MIMAT0003258	KLK2
hsa-mir-590-5p	4088	MIMAT0003258	SMAD3
hsa-mir-590-5p	4092	MIMAT0003258	SMAD7
hsa-mir-590-5p	4154	MIMAT0003258	MBNL1
hsa-mir-590-5p	4973	MIMAT0003258	OLR1
hsa-mir-590-5p	5000	MIMAT0003258	ORC4
hsa-mir-590-5p	5784	MIMAT0003258	PTPN14
hsa-mir-590-5p	5925	MIMAT0003258	RB1
hsa-mir-590-5p	6049	MIMAT0003258	RNF6
hsa-mir-590-5p	7040	MIMAT0003258	TGFB1
hsa-mir-590-5p	7048	MIMAT0003258	TGFBR2
hsa-mir-590-5p	7381	MIMAT0003258	UQCRB
hsa-mir-590-5p	8434	MIMAT0003258	RECK
hsa-mir-590-5p	8535	MIMAT0003258	CBX4
hsa-mir-590-5p	8864	MIMAT0003258	PER2
hsa-mir-590-5p	10752	MIMAT0003258	CHL1
hsa-mir-590-5p	10794	MIMAT0003258	ZNF460
hsa-mir-590-5p	10818	MIMAT0003258	FRS2
hsa-mir-590-5p	23067	MIMAT0003258	SETD1B
hsa-mir-590-5p	23071	MIMAT0003258	ERP44
hsa-mir-590-5p	23119	MIMAT0003258	HIC2
hsa-mir-590-5p	23248	MIMAT0003258	RPRD2
hsa-mir-590-5p	29942	MIMAT0003258	PURG
hsa-mir-590-5p	51109	MIMAT0003258	RDH11
hsa-mir-590-5p	55683	MIMAT0003258	KANSL3
hsa-mir-590-5p	55729	MIMAT0003258	ATF7IP
hsa-mir-590-5p	57095	MIMAT0003258	PITHD1
hsa-mir-590-5p	57403	MIMAT0003258	RAB22A
hsa-mir-590-5p	57696	MIMAT0003258	DDX55
hsa-mir-590-5p	59339	MIMAT0003258	PLEKHA2
hsa-mir-590-5p	80344	MIMAT0003258	DCAF11
hsa-mir-590-5p	81848	MIMAT0003258	SPRY4
hsa-mir-590-5p	84725	MIMAT0003258	PLEKHA8
hsa-mir-590-5p	84908	MIMAT0003258	FAM136A
hsa-mir-590-5p	85379	MIMAT0003258	KIAA1671
hsa-mir-590-5p	91445	MIMAT0003258	RNF185
hsa-mir-590-5p	91893	MIMAT0003258	FDXACB1
hsa-mir-590-5p	116228	MIMAT0003258	COX20
hsa-mir-590-5p	124491	MIMAT0003258	TMEM170A
hsa-mir-590-5p	127428	MIMAT0003258	TCEANC2
hsa-mir-590-5p	134266	MIMAT0003258	GRPEL2
hsa-mir-590-5p	222235	MIMAT0003258	FBXL13
hsa-mir-590-5p	253143	MIMAT0003258	PRR14L
hsa-mir-590-5p	283316	MIMAT0003258	CD163L1
hsa-mir-590-5p	339500	MIMAT0003258	ZNF678
hsa-mir-590-5p	388115	MIMAT0003258	C15orf52
hsa-mir-590-5p	399967	MIMAT0003258	PATE2
hsa-mir-590-5p	494551	MIMAT0003258	WEE2
hsa-mir-542-3p	207	MIMAT0003389	AKT1
hsa-mir-542-3p	1026	MIMAT0003389	CDKN1A
hsa-mir-542-3p	1282	MIMAT0003389	COL4A1
hsa-mir-542-3p	4771	MIMAT0003389	NF2
hsa-mir-542-3p	6310	MIMAT0003389	ATXN1
hsa-mir-542-3p	64225	MIMAT0003389	ATL2
hsa-mir-542-3p	84612	MIMAT0003389	PARD6B
hsa-mir-542-3p	651746	MIMAT0003389	ANKRD33B
hsa-mir-542-3p	54906	MIMAT0003389	FAM208B
hsa-mir-542-3p	80306	MIMAT0003389	MED28
hsa-mir-542-3p	85313	MIMAT0003389	PPIL4
hsa-mir-542-3p	23119	MIMAT0003389	HIC2
hsa-mir-542-3p	1	MIMAT0003389	A1BG
hsa-mir-542-3p	226	MIMAT0003389	ALDOA
hsa-mir-542-3p	262	MIMAT0003389	AMD1
hsa-mir-542-3p	285	MIMAT0003389	ANGPT2
hsa-mir-542-3p	332	MIMAT0003389	BIRC5
hsa-mir-542-3p	529	MIMAT0003389	ATP6V1E1
hsa-mir-542-3p	655	MIMAT0003389	BMP7
hsa-mir-542-3p	765	MIMAT0003389	CA6
hsa-mir-542-3p	774	MIMAT0003389	CACNA1B
hsa-mir-542-3p	828	MIMAT0003389	CAPS
hsa-mir-542-3p	988	MIMAT0003389	CDC5L
hsa-mir-542-3p	1298	MIMAT0003389	COL9A2
hsa-mir-542-3p	1604	MIMAT0003389	CD55
hsa-mir-542-3p	1968	MIMAT0003389	EIF2S3
hsa-mir-542-3p	2017	MIMAT0003389	CTTN
hsa-mir-542-3p	2050	MIMAT0003389	EPHB4
hsa-mir-542-3p	2674	MIMAT0003389	GFRA1
hsa-mir-542-3p	3484	MIMAT0003389	IGFBP1
hsa-mir-542-3p	3611	MIMAT0003389	ILK
hsa-mir-542-3p	3638	MIMAT0003389	INSIG1
hsa-mir-542-3p	3652	MIMAT0003389	IPP
hsa-mir-542-3p	3954	MIMAT0003389	LETM1
hsa-mir-542-3p	4193	MIMAT0003389	MDM2
hsa-mir-542-3p	4194	MIMAT0003389	MDM4
hsa-mir-542-3p	4489	MIMAT0003389	MT1A
hsa-mir-542-3p	4860	MIMAT0003389	PNP
hsa-mir-542-3p	4900	MIMAT0003389	NRGN
hsa-mir-542-3p	5111	MIMAT0003389	PCNA
hsa-mir-542-3p	5223	MIMAT0003389	PGAM1
hsa-mir-542-3p	5292	MIMAT0003389	PIM1
hsa-mir-542-3p	5295	MIMAT0003389	PIK3R1
hsa-mir-542-3p	5336	MIMAT0003389	PLCG2
hsa-mir-542-3p	5539	MIMAT0003389	PPY
hsa-mir-542-3p	5753	MIMAT0003389	PTK6
hsa-mir-542-3p	5792	MIMAT0003389	PTPRF
hsa-mir-542-3p	5814	MIMAT0003389	PURB
hsa-mir-542-3p	5879	MIMAT0003389	RAC1
hsa-mir-542-3p	5903	MIMAT0003389	RANBP2
hsa-mir-542-3p	6158	MIMAT0003389	RPL28
hsa-mir-542-3p	6228	MIMAT0003389	RPS23
hsa-mir-542-3p	6234	MIMAT0003389	RPS28
hsa-mir-542-3p	6360	MIMAT0003389	CCL16
hsa-mir-542-3p	6367	MIMAT0003389	CCL22
hsa-mir-542-3p	6399	MIMAT0003389	TRAPPC2
hsa-mir-542-3p	6416	MIMAT0003389	MAP2K4
hsa-mir-542-3p	6712	MIMAT0003389	SPTBN2
hsa-mir-542-3p	7014	MIMAT0003389	TERF2
hsa-mir-542-3p	7035	MIMAT0003389	TFPI
hsa-mir-542-3p	7100	MIMAT0003389	TLR5
hsa-mir-542-3p	7286	MIMAT0003389	TUFT1
hsa-mir-542-3p	7398	MIMAT0003389	USP1
hsa-mir-542-3p	7529	MIMAT0003389	YWHAB
hsa-mir-542-3p	7712	MIMAT0003389	ZNF157
hsa-mir-542-3p	7782	MIMAT0003389	SLC30A4
hsa-mir-542-3p	7799	MIMAT0003389	PRDM2
hsa-mir-542-3p	7812	MIMAT0003389	CSDE1
hsa-mir-542-3p	8036	MIMAT0003389	SHOC2
hsa-mir-542-3p	8140	MIMAT0003389	SLC7A5
hsa-mir-542-3p	8293	MIMAT0003389	SERF1A
hsa-mir-542-3p	8324	MIMAT0003389	FZD7
hsa-mir-542-3p	8444	MIMAT0003389	DYRK3
hsa-mir-542-3p	8467	MIMAT0003389	SMARCA5
hsa-mir-542-3p	8520	MIMAT0003389	HAT1
hsa-mir-542-3p	8555	MIMAT0003389	CDC14B
hsa-mir-542-3p	8660	MIMAT0003389	IRS2
hsa-mir-542-3p	8818	MIMAT0003389	DPM2
hsa-mir-542-3p	8905	MIMAT0003389	AP1S2
hsa-mir-542-3p	8912	MIMAT0003389	CACNA1H
hsa-mir-542-3p	9052	MIMAT0003389	GPRC5A
hsa-mir-542-3p	9519	MIMAT0003389	TBPL1
hsa-mir-542-3p	9545	MIMAT0003389	RAB3D
hsa-mir-542-3p	9589	MIMAT0003389	WTAP
hsa-mir-542-3p	9729	MIMAT0003389	KIAA0408
hsa-mir-542-3p	9819	MIMAT0003389	TSC22D2
hsa-mir-542-3p	9903	MIMAT0003389	KLHL21
hsa-mir-542-3p	10155	MIMAT0003389	TRIM28
hsa-mir-542-3p	10279	MIMAT0003389	PRSS16
hsa-mir-542-3p	10285	MIMAT0003389	SMNDC1
hsa-mir-542-3p	10516	MIMAT0003389	FBLN5
hsa-mir-542-3p	10855	MIMAT0003389	HPSE
hsa-mir-542-3p	11198	MIMAT0003389	SUPT16H
hsa-mir-542-3p	11238	MIMAT0003389	CA5B
hsa-mir-542-3p	23086	MIMAT0003389	EXPH5
hsa-mir-542-3p	23101	MIMAT0003389	MCF2L2
hsa-mir-542-3p	23185	MIMAT0003389	LARP4B
hsa-mir-542-3p	23295	MIMAT0003389	MGRN1
hsa-mir-542-3p	23404	MIMAT0003389	EXOSC2
hsa-mir-542-3p	23635	MIMAT0003389	SSBP2
hsa-mir-542-3p	25777	MIMAT0003389	SUN2
hsa-mir-542-3p	26071	MIMAT0003389	RTL8A
hsa-mir-542-3p	26073	MIMAT0003389	POLDIP2
hsa-mir-542-3p	29116	MIMAT0003389	MYLIP
hsa-mir-542-3p	29954	MIMAT0003389	POMT2
hsa-mir-542-3p	30844	MIMAT0003389	EHD4
hsa-mir-542-3p	51144	MIMAT0003389	HSD17B12
hsa-mir-542-3p	51316	MIMAT0003389	PLAC8
hsa-mir-542-3p	51373	MIMAT0003389	MRPS17
hsa-mir-542-3p	51378	MIMAT0003389	ANGPT4
hsa-mir-542-3p	51493	MIMAT0003389	RTCB
hsa-mir-542-3p	53345	MIMAT0003389	TM6SF2
hsa-mir-542-3p	54014	MIMAT0003389	BRWD1
hsa-mir-542-3p	54552	MIMAT0003389	GNL3L
hsa-mir-542-3p	55009	MIMAT0003389	C19orf24
hsa-mir-542-3p	55275	MIMAT0003389	VPS53
hsa-mir-542-3p	55291	MIMAT0003389	PPP6R3
hsa-mir-542-3p	55333	MIMAT0003389	SYNJ2BP
hsa-mir-542-3p	55364	MIMAT0003389	IMPACT
hsa-mir-542-3p	55540	MIMAT0003389	IL17RB
hsa-mir-542-3p	55611	MIMAT0003389	OTUB1
hsa-mir-542-3p	55696	MIMAT0003389	RBM22
hsa-mir-542-3p	55751	MIMAT0003389	TMEM184C
hsa-mir-542-3p	57002	MIMAT0003389	YAE1D1
hsa-mir-542-3p	57091	MIMAT0003389	CASS4
hsa-mir-542-3p	57116	MIMAT0003389	ZNF695
hsa-mir-542-3p	57128	MIMAT0003389	LYRM4
hsa-mir-542-3p	57468	MIMAT0003389	SLC12A5
hsa-mir-542-3p	57535	MIMAT0003389	KIAA1324
hsa-mir-542-3p	79368	MIMAT0003389	FCRL2
hsa-mir-542-3p	79577	MIMAT0003389	CDC73
hsa-mir-542-3p	79621	MIMAT0003389	RNASEH2B
hsa-mir-542-3p	79842	MIMAT0003389	ZBTB3
hsa-mir-542-3p	79888	MIMAT0003389	LPCAT1
hsa-mir-542-3p	79979	MIMAT0003389	TRMT2B
hsa-mir-542-3p	80004	MIMAT0003389	ESRP2
hsa-mir-542-3p	80207	MIMAT0003389	OPA3
hsa-mir-542-3p	81285	MIMAT0003389	OR51E2
hsa-mir-542-3p	84278	MIMAT0003389	MFSD14C
hsa-mir-542-3p	84337	MIMAT0003389	ELOF1
hsa-mir-542-3p	84895	MIMAT0003389	MIGA2
hsa-mir-542-3p	84916	MIMAT0003389	UTP4
hsa-mir-542-3p	84919	MIMAT0003389	PPP1R15B
hsa-mir-542-3p	84942	MIMAT0003389	WDR73
hsa-mir-542-3p	85439	MIMAT0003389	STON2
hsa-mir-542-3p	90321	MIMAT0003389	ZNF766
hsa-mir-542-3p	91300	MIMAT0003389	R3HDM4
hsa-mir-542-3p	92140	MIMAT0003389	MTDH
hsa-mir-542-3p	93099	MIMAT0003389	DMKN
hsa-mir-542-3p	121274	MIMAT0003389	ZNF641
hsa-mir-542-3p	126626	MIMAT0003389	GABPB2
hsa-mir-542-3p	128989	MIMAT0003389	TANGO2
hsa-mir-542-3p	132299	MIMAT0003389	OCIAD2
hsa-mir-542-3p	147687	MIMAT0003389	ZNF417
hsa-mir-542-3p	148254	MIMAT0003389	ZNF555
hsa-mir-542-3p	152926	MIMAT0003389	PPM1K
hsa-mir-542-3p	153572	MIMAT0003389	IRX2
hsa-mir-542-3p	157506	MIMAT0003389	RDH10
hsa-mir-542-3p	199699	MIMAT0003389	DAND5
hsa-mir-542-3p	202374	MIMAT0003389	STK32A
hsa-mir-542-3p	203427	MIMAT0003389	SLC25A43
hsa-mir-542-3p	205717	MIMAT0003389	USF3
hsa-mir-542-3p	221035	MIMAT0003389	REEP3
hsa-mir-542-3p	221937	MIMAT0003389	FOXK1
hsa-mir-542-3p	261729	MIMAT0003389	STEAP2
hsa-mir-542-3p	283377	MIMAT0003389	SPRYD4
hsa-mir-542-3p	284273	MIMAT0003389	ZADH2
hsa-mir-542-3p	284339	MIMAT0003389	TMEM145
hsa-mir-542-3p	285521	MIMAT0003389	COX18
hsa-mir-542-3p	353116	MIMAT0003389	RILPL1
hsa-mir-542-3p	374308	MIMAT0003389	PTCHD3
hsa-mir-542-3p	375035	MIMAT0003389	SFT2D2
hsa-mir-542-3p	414149	MIMAT0003389	ACBD7
hsa-mir-542-3p	441531	MIMAT0003389	PGAM4
hsa-mir-542-3p	727910	MIMAT0003389	TLCD2
hsa-mir-542-3p	728492	MIMAT0003389	SERF1B
hsa-mir-423-5p	578	MIMAT0004748	BAK1
hsa-mir-423-5p	1186	MIMAT0004748	CLCN7
hsa-mir-423-5p	1871	MIMAT0004748	E2F3
hsa-mir-423-5p	2872	MIMAT0004748	MKNK2
hsa-mir-423-5p	4609	MIMAT0004748	MYC
hsa-mir-423-5p	4771	MIMAT0004748	NF2
hsa-mir-423-5p	4831	MIMAT0004748	NME2
hsa-mir-423-5p	5170	MIMAT0004748	PDPK1
hsa-mir-423-5p	6187	MIMAT0004748	RPS2
hsa-mir-423-5p	6667	MIMAT0004748	SP1
hsa-mir-423-5p	7332	MIMAT0004748	UBE2L3
hsa-mir-423-5p	22818	MIMAT0004748	COPZ1
hsa-mir-423-5p	23181	MIMAT0004748	DIP2A
hsa-mir-423-5p	64855	MIMAT0004748	FAM129B
hsa-mir-423-5p	137964	MIMAT0004748	GPAT4
hsa-mir-423-5p	3068	MIMAT0004748	HDGF
hsa-mir-423-5p	5036	MIMAT0004748	PA2G4
hsa-mir-423-5p	5058	MIMAT0004748	PAK1
hsa-mir-423-5p	5479	MIMAT0004748	PPIB
hsa-mir-423-5p	9774	MIMAT0004748	BCLAF1
hsa-mir-423-5p	9852	MIMAT0004748	EPM2AIP1
hsa-mir-423-5p	54897	MIMAT0004748	CASZ1
hsa-mir-423-5p	56270	MIMAT0004748	WDR45B
hsa-mir-423-5p	80306	MIMAT0004748	MED28
hsa-mir-423-5p	84159	MIMAT0004748	ARID5B
hsa-mir-423-5p	84823	MIMAT0004748	LMNB2
hsa-mir-423-5p	127829	MIMAT0004748	ARL8A
hsa-mir-423-5p	4973	MIMAT0004748	OLR1
hsa-mir-423-5p	81848	MIMAT0004748	SPRY4
hsa-mir-423-5p	529	MIMAT0004748	ATP6V1E1
hsa-mir-423-5p	4194	MIMAT0004748	MDM4
hsa-mir-423-5p	5223	MIMAT0004748	PGAM1
hsa-mir-423-5p	7100	MIMAT0004748	TLR5
hsa-mir-423-5p	7812	MIMAT0004748	CSDE1
hsa-mir-423-5p	10155	MIMAT0004748	TRIM28
hsa-mir-423-5p	221035	MIMAT0004748	REEP3
hsa-mir-423-5p	221937	MIMAT0004748	FOXK1
hsa-mir-423-5p	441531	MIMAT0004748	PGAM4
hsa-mir-423-5p	25	MIMAT0004748	ABL1
hsa-mir-423-5p	71	MIMAT0004748	ACTG1
hsa-mir-423-5p	204	MIMAT0004748	AK2
hsa-mir-423-5p	230	MIMAT0004748	ALDOC
hsa-mir-423-5p	328	MIMAT0004748	APEX1
hsa-mir-423-5p	396	MIMAT0004748	ARHGDIA
hsa-mir-423-5p	409	MIMAT0004748	ARRB2
hsa-mir-423-5p	430	MIMAT0004748	ASCL2
hsa-mir-423-5p	444	MIMAT0004748	ASPH
hsa-mir-423-5p	493	MIMAT0004748	ATP2B4
hsa-mir-423-5p	506	MIMAT0004748	ATP5B
hsa-mir-423-5p	547	MIMAT0004748	KIF1A
hsa-mir-423-5p	677	MIMAT0004748	ZFP36L1
hsa-mir-423-5p	808	MIMAT0004748	CALM3
hsa-mir-423-5p	861	MIMAT0004748	RUNX1
hsa-mir-423-5p	894	MIMAT0004748	CCND2
hsa-mir-423-5p	899	MIMAT0004748	CCNF
hsa-mir-423-5p	975	MIMAT0004748	CD81
hsa-mir-423-5p	1029	MIMAT0004748	CDKN2A
hsa-mir-423-5p	1051	MIMAT0004748	CEBPB
hsa-mir-423-5p	1175	MIMAT0004748	AP2S1
hsa-mir-423-5p	1385	MIMAT0004748	CREB1
hsa-mir-423-5p	1476	MIMAT0004748	CSTB
hsa-mir-423-5p	1605	MIMAT0004748	DAG1
hsa-mir-423-5p	1749	MIMAT0004748	DLX5
hsa-mir-423-5p	1822	MIMAT0004748	ATN1
hsa-mir-423-5p	2019	MIMAT0004748	EN1
hsa-mir-423-5p	2035	MIMAT0004748	EPB41
hsa-mir-423-5p	2166	MIMAT0004748	FAAH
hsa-mir-423-5p	2288	MIMAT0004748	FKBP4
hsa-mir-423-5p	2597	MIMAT0004748	GAPDH
hsa-mir-423-5p	2705	MIMAT0004748	GJB1
hsa-mir-423-5p	2752	MIMAT0004748	GLUL
hsa-mir-423-5p	2894	MIMAT0004748	GRID1
hsa-mir-423-5p	2962	MIMAT0004748	GTF2F1
hsa-mir-423-5p	3006	MIMAT0004748	HIST1H1C
hsa-mir-423-5p	3008	MIMAT0004748	HIST1H1E
hsa-mir-423-5p	3111	MIMAT0004748	HLA-DOA
hsa-mir-423-5p	3204	MIMAT0004748	HOXA7
hsa-mir-423-5p	3777	MIMAT0004748	KCNK3
hsa-mir-423-5p	3927	MIMAT0004748	LASP1
hsa-mir-423-5p	4034	MIMAT0004748	LRCH4
hsa-mir-423-5p	4174	MIMAT0004748	MCM5
hsa-mir-423-5p	4176	MIMAT0004748	MCM7
hsa-mir-423-5p	4240	MIMAT0004748	MFGE8
hsa-mir-423-5p	4293	MIMAT0004748	MAP3K9
hsa-mir-423-5p	4295	MIMAT0004748	MLN
hsa-mir-423-5p	4297	MIMAT0004748	KMT2A
hsa-mir-423-5p	4326	MIMAT0004748	MMP17
hsa-mir-423-5p	4335	MIMAT0004748	MNT
hsa-mir-423-5p	4508	MIMAT0004748	ATP6
hsa-mir-423-5p	4512	MIMAT0004748	COX1
hsa-mir-423-5p	4540	MIMAT0004748	ND5
hsa-mir-423-5p	4605	MIMAT0004748	MYBL2
hsa-mir-423-5p	4680	MIMAT0004748	CEACAM6
hsa-mir-423-5p	4784	MIMAT0004748	NFIX
hsa-mir-423-5p	4791	MIMAT0004748	NFKB2
hsa-mir-423-5p	4811	MIMAT0004748	NID1
hsa-mir-423-5p	5076	MIMAT0004748	PAX2
hsa-mir-423-5p	5089	MIMAT0004748	PBX2
hsa-mir-423-5p	5093	MIMAT0004748	PCBP1
hsa-mir-423-5p	5209	MIMAT0004748	PFKFB3
hsa-mir-423-5p	5315	MIMAT0004748	PKM
hsa-mir-423-5p	5326	MIMAT0004748	PLAGL2
hsa-mir-423-5p	5478	MIMAT0004748	PPIA
hsa-mir-423-5p	5717	MIMAT0004748	PSMD11
hsa-mir-423-5p	5757	MIMAT0004748	PTMA
hsa-mir-423-5p	5818	MIMAT0004748	NECTIN1
hsa-mir-423-5p	6134	MIMAT0004748	RPL10
hsa-mir-423-5p	6142	MIMAT0004748	RPL18A
hsa-mir-423-5p	6147	MIMAT0004748	RPL23A
hsa-mir-423-5p	6203	MIMAT0004748	RPS9
hsa-mir-423-5p	6204	MIMAT0004748	RPS10
hsa-mir-423-5p	6210	MIMAT0004748	RPS15A
hsa-mir-423-5p	6241	MIMAT0004748	RRM2
hsa-mir-423-5p	6299	MIMAT0004748	SALL1
hsa-mir-423-5p	6470	MIMAT0004748	SHMT1
hsa-mir-423-5p	6518	MIMAT0004748	SLC2A5
hsa-mir-423-5p	6533	MIMAT0004748	SLC6A6
hsa-mir-423-5p	6542	MIMAT0004748	SLC7A2
hsa-mir-423-5p	6650	MIMAT0004748	CAPN15
hsa-mir-423-5p	6666	MIMAT0004748	SOX12
hsa-mir-423-5p	6723	MIMAT0004748	SRM
hsa-mir-423-5p	6729	MIMAT0004748	SRP54
hsa-mir-423-5p	6777	MIMAT0004748	STAT5B
hsa-mir-423-5p	6786	MIMAT0004748	STIM1
hsa-mir-423-5p	6870	MIMAT0004748	TACR3
hsa-mir-423-5p	6876	MIMAT0004748	TAGLN
hsa-mir-423-5p	6992	MIMAT0004748	PPP1R11
hsa-mir-423-5p	7009	MIMAT0004748	TMBIM6
hsa-mir-423-5p	7031	MIMAT0004748	TFF1
hsa-mir-423-5p	7078	MIMAT0004748	TIMP3
hsa-mir-423-5p	7259	MIMAT0004748	TSPYL1
hsa-mir-423-5p	7323	MIMAT0004748	UBE2D3
hsa-mir-423-5p	7531	MIMAT0004748	YWHAE
hsa-mir-423-5p	7534	MIMAT0004748	YWHAZ
hsa-mir-423-5p	7791	MIMAT0004748	ZYX
hsa-mir-423-5p	7916	MIMAT0004748	PRRC2A
hsa-mir-423-5p	8079	MIMAT0004748	MLF2
hsa-mir-423-5p	8349	MIMAT0004748	HIST2H2BE
hsa-mir-423-5p	8408	MIMAT0004748	ULK1
hsa-mir-423-5p	8459	MIMAT0004748	TPST2
hsa-mir-423-5p	8565	MIMAT0004748	YARS
hsa-mir-423-5p	8682	MIMAT0004748	PEA15
hsa-mir-423-5p	8834	MIMAT0004748	TMEM11
hsa-mir-423-5p	8878	MIMAT0004748	SQSTM1
hsa-mir-423-5p	8884	MIMAT0004748	SLC5A6
hsa-mir-423-5p	8897	MIMAT0004748	MTMR3
hsa-mir-423-5p	8933	MIMAT0004748	RTL8C
hsa-mir-423-5p	8986	MIMAT0004748	RPS6KA4
hsa-mir-423-5p	9098	MIMAT0004748	USP6
hsa-mir-423-5p	9112	MIMAT0004748	MTA1
hsa-mir-423-5p	9117	MIMAT0004748	SEC22C
hsa-mir-423-5p	9144	MIMAT0004748	SYNGR2
hsa-mir-423-5p	9145	MIMAT0004748	SYNGR1
hsa-mir-423-5p	9181	MIMAT0004748	ARHGEF2
hsa-mir-423-5p	9188	MIMAT0004748	DDX21
hsa-mir-423-5p	9221	MIMAT0004748	NOLC1
hsa-mir-423-5p	9232	MIMAT0004748	PTTG1
hsa-mir-423-5p	9295	MIMAT0004748	SRSF11
hsa-mir-423-5p	9368	MIMAT0004748	SLC9A3R1
hsa-mir-423-5p	9371	MIMAT0004748	KIF3B
hsa-mir-423-5p	9567	MIMAT0004748	GTPBP1
hsa-mir-423-5p	9722	MIMAT0004748	NOS1AP
hsa-mir-423-5p	9743	MIMAT0004748	ARHGAP32
hsa-mir-423-5p	9757	MIMAT0004748	KMT2B
hsa-mir-423-5p	9825	MIMAT0004748	SPATA2
hsa-mir-423-5p	9861	MIMAT0004748	PSMD6
hsa-mir-423-5p	9986	MIMAT0004748	RCE1
hsa-mir-423-5p	10057	MIMAT0004748	ABCC5
hsa-mir-423-5p	10066	MIMAT0004748	SCAMP2
hsa-mir-423-5p	10090	MIMAT0004748	UST
hsa-mir-423-5p	10163	MIMAT0004748	WASF2
hsa-mir-423-5p	10209	MIMAT0004748	EIF1
hsa-mir-423-5p	10220	MIMAT0004748	GDF11
hsa-mir-423-5p	10397	MIMAT0004748	NDRG1
hsa-mir-423-5p	10552	MIMAT0004748	ARPC1A
hsa-mir-423-5p	10567	MIMAT0004748	RABAC1
hsa-mir-423-5p	10589	MIMAT0004748	DRAP1
hsa-mir-423-5p	10628	MIMAT0004748	TXNIP
hsa-mir-423-5p	10712	MIMAT0004748	FAM189B
hsa-mir-423-5p	10801	MIMAT0004748	SEPT9
hsa-mir-423-5p	10957	MIMAT0004748	PNRC1
hsa-mir-423-5p	10974	MIMAT0004748	ADIRF
hsa-mir-423-5p	10983	MIMAT0004748	CCNI
hsa-mir-423-5p	11022	MIMAT0004748	TDRKH
hsa-mir-423-5p	11100	MIMAT0004748	HNRNPUL1
hsa-mir-423-5p	11214	MIMAT0004748	AKAP13
hsa-mir-423-5p	11236	MIMAT0004748	RNF139
hsa-mir-423-5p	11317	MIMAT0004748	RBPJL
hsa-mir-423-5p	11338	MIMAT0004748	U2AF2
hsa-mir-423-5p	22883	MIMAT0004748	CLSTN1
hsa-mir-423-5p	23060	MIMAT0004748	ZNF609
hsa-mir-423-5p	23114	MIMAT0004748	NFASC
hsa-mir-423-5p	23118	MIMAT0004748	TAB2
hsa-mir-423-5p	23129	MIMAT0004748	PLXND1
hsa-mir-423-5p	23135	MIMAT0004748	KDM6B
hsa-mir-423-5p	23162	MIMAT0004748	MAPK8IP3
hsa-mir-423-5p	23163	MIMAT0004748	GGA3
hsa-mir-423-5p	23170	MIMAT0004748	TTLL12
hsa-mir-423-5p	23176	MIMAT0004748	SEPT8
hsa-mir-423-5p	23203	MIMAT0004748	PMPCA
hsa-mir-423-5p	23204	MIMAT0004748	ARL6IP1
hsa-mir-423-5p	23236	MIMAT0004748	PLCB1
hsa-mir-423-5p	23327	MIMAT0004748	NEDD4L
hsa-mir-423-5p	23367	MIMAT0004748	LARP1
hsa-mir-423-5p	23399	MIMAT0004748	CTDNEP1
hsa-mir-423-5p	23413	MIMAT0004748	NCS1
hsa-mir-423-5p	23450	MIMAT0004748	SF3B3
hsa-mir-423-5p	23466	MIMAT0004748	CBX6
hsa-mir-423-5p	23467	MIMAT0004748	NPTXR
hsa-mir-423-5p	23510	MIMAT0004748	KCTD2
hsa-mir-423-5p	23558	MIMAT0004748	WBP2
hsa-mir-423-5p	23788	MIMAT0004748	MTCH2
hsa-mir-423-5p	25829	MIMAT0004748	TMEM184B
hsa-mir-423-5p	25876	MIMAT0004748	SPEF1
hsa-mir-423-5p	25940	MIMAT0004748	FAM98A
hsa-mir-423-5p	25941	MIMAT0004748	TPGS2
hsa-mir-423-5p	25977	MIMAT0004748	NECAP1
hsa-mir-423-5p	25980	MIMAT0004748	AAR2
hsa-mir-423-5p	26050	MIMAT0004748	SLITRK5
hsa-mir-423-5p	26985	MIMAT0004748	AP3M1
hsa-mir-423-5p	26986	MIMAT0004748	PABPC1
hsa-mir-423-5p	27245	MIMAT0004748	AHDC1
hsa-mir-423-5p	27343	MIMAT0004748	POLL
hsa-mir-423-5p	27350	MIMAT0004748	APOBEC3C
hsa-mir-423-5p	28996	MIMAT0004748	HIPK2
hsa-mir-423-5p	29109	MIMAT0004748	FHOD1
hsa-mir-423-5p	29886	MIMAT0004748	SNX8
hsa-mir-423-5p	29888	MIMAT0004748	STRN4
hsa-mir-423-5p	29903	MIMAT0004748	CCDC106
hsa-mir-423-5p	29924	MIMAT0004748	EPN1
hsa-mir-423-5p	50488	MIMAT0004748	MINK1
hsa-mir-423-5p	50813	MIMAT0004748	COPS7A
hsa-mir-423-5p	51004	MIMAT0004748	COQ6
hsa-mir-423-5p	51068	MIMAT0004748	NMD3
hsa-mir-423-5p	51128	MIMAT0004748	SAR1B
hsa-mir-423-5p	51573	MIMAT0004748	GDE1
hsa-mir-423-5p	54206	MIMAT0004748	ERRFI1
hsa-mir-423-5p	54516	MIMAT0004748	MTRF1L
hsa-mir-423-5p	54531	MIMAT0004748	MIER2
hsa-mir-423-5p	54820	MIMAT0004748	NDE1
hsa-mir-423-5p	54921	MIMAT0004748	CHTF8
hsa-mir-423-5p	54971	MIMAT0004748	BANP
hsa-mir-423-5p	54976	MIMAT0004748	C20orf27
hsa-mir-423-5p	55119	MIMAT0004748	PRPF38B
hsa-mir-423-5p	55652	MIMAT0004748	SLC48A1
hsa-mir-423-5p	55654	MIMAT0004748	TMEM127
hsa-mir-423-5p	55666	MIMAT0004748	NPLOC4
hsa-mir-423-5p	55679	MIMAT0004748	LIMS2
hsa-mir-423-5p	55697	MIMAT0004748	VAC14
hsa-mir-423-5p	55852	MIMAT0004748	TEX2
hsa-mir-423-5p	55954	MIMAT0004748	ZMAT5
hsa-mir-423-5p	55966	MIMAT0004748	AJAP1
hsa-mir-423-5p	55970	MIMAT0004748	GNG12
hsa-mir-423-5p	56061	MIMAT0004748	UBFD1
hsa-mir-423-5p	56647	MIMAT0004748	BCCIP
hsa-mir-423-5p	56751	MIMAT0004748	BARHL1
hsa-mir-423-5p	56852	MIMAT0004748	RAD18
hsa-mir-423-5p	56905	MIMAT0004748	C15orf39
hsa-mir-423-5p	57062	MIMAT0004748	DDX24
hsa-mir-423-5p	57190	MIMAT0004748	SELENON
hsa-mir-423-5p	57332	MIMAT0004748	CBX8
hsa-mir-423-5p	57464	MIMAT0004748	STRIP2
hsa-mir-423-5p	57469	MIMAT0004748	PNMA8B
hsa-mir-423-5p	57546	MIMAT0004748	PDP2
hsa-mir-423-5p	57552	MIMAT0004748	NCEH1
hsa-mir-423-5p	57680	MIMAT0004748	CHD8
hsa-mir-423-5p	57722	MIMAT0004748	IGDCC4
hsa-mir-423-5p	57801	MIMAT0004748	HES4
hsa-mir-423-5p	59274	MIMAT0004748	TLNRD1
hsa-mir-423-5p	60314	MIMAT0004748	C12orf10
hsa-mir-423-5p	60343	MIMAT0004748	FAM3A
hsa-mir-423-5p	63967	MIMAT0004748	CLSPN
hsa-mir-423-5p	64324	MIMAT0004748	NSD1
hsa-mir-423-5p	64771	MIMAT0004748	C6orf106
hsa-mir-423-5p	64981	MIMAT0004748	MRPL34
hsa-mir-423-5p	65061	MIMAT0004748	CDK15
hsa-mir-423-5p	65979	MIMAT0004748	PHACTR4
hsa-mir-423-5p	79027	MIMAT0004748	ZNF655
hsa-mir-423-5p	79039	MIMAT0004748	DDX54
hsa-mir-423-5p	79047	MIMAT0004748	KCTD15
hsa-mir-423-5p	79065	MIMAT0004748	ATG9A
hsa-mir-423-5p	79180	MIMAT0004748	EFHD2
hsa-mir-423-5p	79594	MIMAT0004748	MUL1
hsa-mir-423-5p	79890	MIMAT0004748	RIN3
hsa-mir-423-5p	80111	MIMAT0004748	C3orf36
hsa-mir-423-5p	81605	MIMAT0004748	URM1
hsa-mir-423-5p	83590	MIMAT0004748	TMUB1
hsa-mir-423-5p	83694	MIMAT0004748	RPS6KL1
hsa-mir-423-5p	83985	MIMAT0004748	SPNS1
hsa-mir-423-5p	84231	MIMAT0004748	TRAF7
hsa-mir-423-5p	84446	MIMAT0004748	BRSK1
hsa-mir-423-5p	84504	MIMAT0004748	NKX6-2
hsa-mir-423-5p	84726	MIMAT0004748	PRRC2B
hsa-mir-423-5p	85021	MIMAT0004748	REPS1
hsa-mir-423-5p	85236	MIMAT0004748	HIST1H2BK
hsa-mir-423-5p	85358	MIMAT0004748	SHANK3
hsa-mir-423-5p	85377	MIMAT0004748	MICALL1
hsa-mir-423-5p	85451	MIMAT0004748	UNK
hsa-mir-423-5p	89796	MIMAT0004748	NAV1
hsa-mir-423-5p	90007	MIMAT0004748	MIDN
hsa-mir-423-5p	90362	MIMAT0004748	FAM110B
hsa-mir-423-5p	90933	MIMAT0004748	TRIM41
hsa-mir-423-5p	91283	MIMAT0004748	MSANTD3
hsa-mir-423-5p	92312	MIMAT0004748	MEX3A
hsa-mir-423-5p	92558	MIMAT0004748	BICDL1
hsa-mir-423-5p	112939	MIMAT0004748	NACC1
hsa-mir-423-5p	114787	MIMAT0004748	GPRIN1
hsa-mir-423-5p	115704	MIMAT0004748	EVI5L
hsa-mir-423-5p	124857	MIMAT0004748	WFIKKN2
hsa-mir-423-5p	124930	MIMAT0004748	ANKRD13B
hsa-mir-423-5p	126208	MIMAT0004748	ZNF787
hsa-mir-423-5p	128977	MIMAT0004748	C22orf39
hsa-mir-423-5p	133522	MIMAT0004748	PPARGC1B
hsa-mir-423-5p	140685	MIMAT0004748	ZBTB46
hsa-mir-423-5p	140766	MIMAT0004748	ADAMTS14
hsa-mir-423-5p	143244	MIMAT0004748	EIF5AL1
hsa-mir-423-5p	147179	MIMAT0004748	WIPF2
hsa-mir-423-5p	149041	MIMAT0004748	RC3H1
hsa-mir-423-5p	149603	MIMAT0004748	RNF187
hsa-mir-423-5p	162073	MIMAT0004748	ITPRIPL2
hsa-mir-423-5p	171568	MIMAT0004748	POLR3H
hsa-mir-423-5p	201266	MIMAT0004748	SLC39A11
hsa-mir-423-5p	203068	MIMAT0004748	TUBB
hsa-mir-423-5p	256646	MIMAT0004748	NUTM1
hsa-mir-423-5p	283373	MIMAT0004748	ANKRD52
hsa-mir-423-5p	285855	MIMAT0004748	RPL7L1
hsa-mir-423-5p	286077	MIMAT0004748	FAM83H
hsa-mir-423-5p	338699	MIMAT0004748	ANKRD42
hsa-mir-423-5p	338707	MIMAT0004748	B4GALNT4
hsa-mir-423-5p	340359	MIMAT0004748	KLHL38
hsa-mir-423-5p	340719	MIMAT0004748	NANOS1
hsa-mir-423-5p	348262	MIMAT0004748	MCRIP1
hsa-mir-423-5p	387893	MIMAT0004748	KMT5A
hsa-mir-423-5p	388228	MIMAT0004748	SBK1
hsa-mir-423-5p	388951	MIMAT0004748	TSPYL6
hsa-mir-423-5p	390980	MIMAT0004748	ZNF805
hsa-mir-423-5p	403341	MIMAT0004748	ZBTB34
hsa-mir-423-5p	414236	MIMAT0004748	C10orf55
hsa-mir-423-5p	440689	MIMAT0004748	HIST2H2BF
hsa-mir-423-5p	494470	MIMAT0004748	RNF165
hsa-mir-423-5p	644591	MIMAT0004748	PPIAL4G
hsa-mir-423-5p	654790	MIMAT0004748	PCP4L1
hsa-mir-423-5p	729857	MIMAT0004748	RGPD2
hsa-mir-455-3p	1026	MIMAT0004784	CDKN1A
hsa-mir-455-3p	1915	MIMAT0004784	EEF1A1
hsa-mir-455-3p	1977	MIMAT0004784	EIF4E
hsa-mir-455-3p	4609	MIMAT0004784	MYC
hsa-mir-455-3p	5238	MIMAT0004784	PGM3
hsa-mir-455-3p	6187	MIMAT0004784	RPS2
hsa-mir-455-3p	6310	MIMAT0004784	ATXN1
hsa-mir-455-3p	6773	MIMAT0004784	STAT2
hsa-mir-455-3p	7189	MIMAT0004784	TRAF6
hsa-mir-455-3p	10425	MIMAT0004784	ARIH2
hsa-mir-455-3p	23076	MIMAT0004784	RRP1B
hsa-mir-455-3p	30000	MIMAT0004784	TNPO2
hsa-mir-455-3p	51517	MIMAT0004784	NCKIPSD
hsa-mir-455-3p	57449	MIMAT0004784	PLEKHG5
hsa-mir-455-3p	59340	MIMAT0004784	HRH4
hsa-mir-455-3p	64225	MIMAT0004784	ATL2
hsa-mir-455-3p	79031	MIMAT0004784	PDCL3
hsa-mir-455-3p	81565	MIMAT0004784	NDEL1
hsa-mir-455-3p	83596	MIMAT0004784	BCL2L12
hsa-mir-455-3p	83606	MIMAT0004784	GUCD1
hsa-mir-455-3p	137964	MIMAT0004784	GPAT4
hsa-mir-455-3p	163590	MIMAT0004784	TOR1AIP2
hsa-mir-455-3p	3183	MIMAT0004784	HNRNPC
hsa-mir-455-3p	6498	MIMAT0004784	SKIL
hsa-mir-455-3p	163702	MIMAT0004784	IFNLR1
hsa-mir-455-3p	192669	MIMAT0004784	2003-08-01
hsa-mir-455-3p	1303	MIMAT0004784	COL12A1
hsa-mir-455-3p	2186	MIMAT0004784	BPTF
hsa-mir-455-3p	2799	MIMAT0004784	GNS
hsa-mir-455-3p	3304	MIMAT0004784	HSPA1B
hsa-mir-455-3p	5214	MIMAT0004784	PFKP
hsa-mir-455-3p	5479	MIMAT0004784	PPIB
hsa-mir-455-3p	5939	MIMAT0004784	RBMS2
hsa-mir-455-3p	54460	MIMAT0004784	MRPS21
hsa-mir-455-3p	54726	MIMAT0004784	OTUD4
hsa-mir-455-3p	55171	MIMAT0004784	TBCCD1
hsa-mir-455-3p	57532	MIMAT0004784	NUFIP2
hsa-mir-455-3p	64895	MIMAT0004784	PAPOLG
hsa-mir-455-3p	79693	MIMAT0004784	YRDC
hsa-mir-455-3p	84924	MIMAT0004784	ZNF566
hsa-mir-455-3p	85313	MIMAT0004784	PPIL4
hsa-mir-455-3p	222194	MIMAT0004784	RSBN1L
hsa-mir-455-3p	388567	MIMAT0004784	ZNF749
hsa-mir-455-3p	55729	MIMAT0004784	ATF7IP
hsa-mir-455-3p	57403	MIMAT0004784	RAB22A
hsa-mir-455-3p	57696	MIMAT0004784	DDX55
hsa-mir-455-3p	124491	MIMAT0004784	TMEM170A
hsa-mir-455-3p	226	MIMAT0004784	ALDOA
hsa-mir-455-3p	262	MIMAT0004784	AMD1
hsa-mir-455-3p	765	MIMAT0004784	CA6
hsa-mir-455-3p	988	MIMAT0004784	CDC5L
hsa-mir-455-3p	5753	MIMAT0004784	PTK6
hsa-mir-455-3p	5792	MIMAT0004784	PTPRF
hsa-mir-455-3p	5814	MIMAT0004784	PURB
hsa-mir-455-3p	6399	MIMAT0004784	TRAPPC2
hsa-mir-455-3p	7398	MIMAT0004784	USP1
hsa-mir-455-3p	8555	MIMAT0004784	CDC14B
hsa-mir-455-3p	23295	MIMAT0004784	MGRN1
hsa-mir-455-3p	23404	MIMAT0004784	EXOSC2
hsa-mir-455-3p	23635	MIMAT0004784	SSBP2
hsa-mir-455-3p	51144	MIMAT0004784	HSD17B12
hsa-mir-455-3p	54552	MIMAT0004784	GNL3L
hsa-mir-455-3p	55275	MIMAT0004784	VPS53
hsa-mir-455-3p	55751	MIMAT0004784	TMEM184C
hsa-mir-455-3p	57128	MIMAT0004784	LYRM4
hsa-mir-455-3p	79368	MIMAT0004784	FCRL2
hsa-mir-455-3p	79842	MIMAT0004784	ZBTB3
hsa-mir-455-3p	80207	MIMAT0004784	OPA3
hsa-mir-455-3p	84916	MIMAT0004784	UTP4
hsa-mir-455-3p	93099	MIMAT0004784	DMKN
hsa-mir-455-3p	121274	MIMAT0004784	ZNF641
hsa-mir-455-3p	128989	MIMAT0004784	TANGO2
hsa-mir-455-3p	132299	MIMAT0004784	OCIAD2
hsa-mir-455-3p	147687	MIMAT0004784	ZNF417
hsa-mir-455-3p	152926	MIMAT0004784	PPM1K
hsa-mir-455-3p	157506	MIMAT0004784	RDH10
hsa-mir-455-3p	221937	MIMAT0004784	FOXK1
hsa-mir-455-3p	261729	MIMAT0004784	STEAP2
hsa-mir-455-3p	285521	MIMAT0004784	COX18
hsa-mir-455-3p	353116	MIMAT0004784	RILPL1
hsa-mir-455-3p	727910	MIMAT0004784	TLCD2
hsa-mir-455-3p	25	MIMAT0004784	ABL1
hsa-mir-455-3p	1029	MIMAT0004784	CDKN2A
hsa-mir-455-3p	2166	MIMAT0004784	FAAH
hsa-mir-455-3p	2752	MIMAT0004784	GLUL
hsa-mir-455-3p	2962	MIMAT0004784	GTF2F1
hsa-mir-455-3p	3008	MIMAT0004784	HIST1H1E
hsa-mir-455-3p	5478	MIMAT0004784	PPIA
hsa-mir-455-3p	6142	MIMAT0004784	RPL18A
hsa-mir-455-3p	6210	MIMAT0004784	RPS15A
hsa-mir-455-3p	6723	MIMAT0004784	SRM
hsa-mir-455-3p	7259	MIMAT0004784	TSPYL1
hsa-mir-455-3p	7534	MIMAT0004784	YWHAZ
hsa-mir-455-3p	8933	MIMAT0004784	RTL8C
hsa-mir-455-3p	9144	MIMAT0004784	SYNGR2
hsa-mir-455-3p	10163	MIMAT0004784	WASF2
hsa-mir-455-3p	10628	MIMAT0004784	TXNIP
hsa-mir-455-3p	11338	MIMAT0004784	U2AF2
hsa-mir-455-3p	22883	MIMAT0004784	CLSTN1
hsa-mir-455-3p	23558	MIMAT0004784	WBP2
hsa-mir-455-3p	26985	MIMAT0004784	AP3M1
hsa-mir-455-3p	51128	MIMAT0004784	SAR1B
hsa-mir-455-3p	51573	MIMAT0004784	GDE1
hsa-mir-455-3p	390980	MIMAT0004784	ZNF805
hsa-mir-455-3p	23	MIMAT0004784	ABCF1
hsa-mir-455-3p	51	MIMAT0004784	ACOX1
hsa-mir-455-3p	60	MIMAT0004784	ACTB
hsa-mir-455-3p	128	MIMAT0004784	ADH5
hsa-mir-455-3p	158	MIMAT0004784	ADSL
hsa-mir-455-3p	162	MIMAT0004784	AP1B1
hsa-mir-455-3p	178	MIMAT0004784	AGL
hsa-mir-455-3p	196	MIMAT0004784	AHR
hsa-mir-455-3p	351	MIMAT0004784	APP
hsa-mir-455-3p	363	MIMAT0004784	AQP6
hsa-mir-455-3p	389	MIMAT0004784	RHOC
hsa-mir-455-3p	443	MIMAT0004784	ASPA
hsa-mir-455-3p	537	MIMAT0004784	ATP6AP1
hsa-mir-455-3p	571	MIMAT0004784	BACH1
hsa-mir-455-3p	598	MIMAT0004784	BCL2L1
hsa-mir-455-3p	605	MIMAT0004784	BCL7A
hsa-mir-455-3p	651	MIMAT0004784	BMP3
hsa-mir-455-3p	657	MIMAT0004784	BMPR1A
hsa-mir-455-3p	663	MIMAT0004784	BNIP2
hsa-mir-455-3p	689	MIMAT0004784	BTF3
hsa-mir-455-3p	718	MIMAT0004784	C3
hsa-mir-455-3p	790	MIMAT0004784	CAD
hsa-mir-455-3p	875	MIMAT0004784	CBS
hsa-mir-455-3p	891	MIMAT0004784	CCNB1
hsa-mir-455-3p	908	MIMAT0004784	CCT6A
hsa-mir-455-3p	917	MIMAT0004784	CD3G
hsa-mir-455-3p	957	MIMAT0004784	ENTPD5
hsa-mir-455-3p	1025	MIMAT0004784	CDK9
hsa-mir-455-3p	1038	MIMAT0004784	CDR1
hsa-mir-455-3p	1052	MIMAT0004784	CEBPD
hsa-mir-455-3p	1200	MIMAT0004784	TPP1
hsa-mir-455-3p	1233	MIMAT0004784	CCR4
hsa-mir-455-3p	1281	MIMAT0004784	COL3A1
hsa-mir-455-3p	1295	MIMAT0004784	COL8A1
hsa-mir-455-3p	1340	MIMAT0004784	COX6B1
hsa-mir-455-3p	1368	MIMAT0004784	CPM
hsa-mir-455-3p	1523	MIMAT0004784	CUX1
hsa-mir-455-3p	1555	MIMAT0004784	CYP2B6
hsa-mir-455-3p	1557	MIMAT0004784	CYP2C19
hsa-mir-455-3p	1582	MIMAT0004784	CYP8B1
hsa-mir-455-3p	1676	MIMAT0004784	DFFA
hsa-mir-455-3p	1678	MIMAT0004784	TIMM8A
hsa-mir-455-3p	1723	MIMAT0004784	DHODH
hsa-mir-455-3p	1770	MIMAT0004784	DNAH9
hsa-mir-455-3p	1778	MIMAT0004784	DYNC1H1
hsa-mir-455-3p	1844	MIMAT0004784	DUSP2
hsa-mir-455-3p	1981	MIMAT0004784	EIF4G1
hsa-mir-455-3p	2011	MIMAT0004784	MARK2
hsa-mir-455-3p	2045	MIMAT0004784	EPHA7
hsa-mir-455-3p	2054	MIMAT0004784	STX2
hsa-mir-455-3p	2055	MIMAT0004784	CLN8
hsa-mir-455-3p	2121	MIMAT0004784	EVC
hsa-mir-455-3p	2230	MIMAT0004784	FDX1
hsa-mir-455-3p	2235	MIMAT0004784	FECH
hsa-mir-455-3p	2289	MIMAT0004784	FKBP5
hsa-mir-455-3p	2355	MIMAT0004784	FOSL2
hsa-mir-455-3p	2521	MIMAT0004784	FUS
hsa-mir-455-3p	2530	MIMAT0004784	FUT8
hsa-mir-455-3p	2535	MIMAT0004784	FZD2
hsa-mir-455-3p	2677	MIMAT0004784	GGCX
hsa-mir-455-3p	2760	MIMAT0004784	GM2A
hsa-mir-455-3p	2771	MIMAT0004784	GNAI2
hsa-mir-455-3p	2786	MIMAT0004784	GNG4
hsa-mir-455-3p	3014	MIMAT0004784	H2AFX
hsa-mir-455-3p	3017	MIMAT0004784	HIST1H2BD
hsa-mir-455-3p	3066	MIMAT0004784	HDAC2
hsa-mir-455-3p	3133	MIMAT0004784	HLA-E
hsa-mir-455-3p	3151	MIMAT0004784	HMGN2
hsa-mir-455-3p	3310	MIMAT0004784	HSPA6
hsa-mir-455-3p	3326	MIMAT0004784	HSP90AB1
hsa-mir-455-3p	3416	MIMAT0004784	IDE
hsa-mir-455-3p	3454	MIMAT0004784	IFNAR1
hsa-mir-455-3p	3479	MIMAT0004784	IGF1
hsa-mir-455-3p	3482	MIMAT0004784	IGF2R
hsa-mir-455-3p	3491	MIMAT0004784	CYR61
hsa-mir-455-3p	3658	MIMAT0004784	IREB2
hsa-mir-455-3p	3687	MIMAT0004784	ITGAX
hsa-mir-455-3p	3688	MIMAT0004784	ITGB1
hsa-mir-455-3p	3837	MIMAT0004784	KPNB1
hsa-mir-455-3p	3964	MIMAT0004784	LGALS8
hsa-mir-455-3p	4026	MIMAT0004784	LPP
hsa-mir-455-3p	4069	MIMAT0004784	LYZ
hsa-mir-455-3p	4131	MIMAT0004784	MAP1B
hsa-mir-455-3p	4191	MIMAT0004784	MDH2
hsa-mir-455-3p	4261	MIMAT0004784	CIITA
hsa-mir-455-3p	4277	MIMAT0004784	MICB
hsa-mir-455-3p	4287	MIMAT0004784	ATXN3
hsa-mir-455-3p	4336	MIMAT0004784	MOBP
hsa-mir-455-3p	4352	MIMAT0004784	MPL
hsa-mir-455-3p	4355	MIMAT0004784	MPP2
hsa-mir-455-3p	4522	MIMAT0004784	MTHFD1
hsa-mir-455-3p	4535	MIMAT0004784	ND1
hsa-mir-455-3p	4538	MIMAT0004784	ND4
hsa-mir-455-3p	4582	MIMAT0004784	MUC1
hsa-mir-455-3p	4601	MIMAT0004784	MXI1
hsa-mir-455-3p	4660	MIMAT0004784	PPP1R12B
hsa-mir-455-3p	4678	MIMAT0004784	NASP
hsa-mir-455-3p	4841	MIMAT0004784	NONO
hsa-mir-455-3p	4881	MIMAT0004784	NPR1
hsa-mir-455-3p	4924	MIMAT0004784	NUCB1
hsa-mir-455-3p	4986	MIMAT0004784	OPRK1
hsa-mir-455-3p	5096	MIMAT0004784	PCCB
hsa-mir-455-3p	5156	MIMAT0004784	PDGFRA
hsa-mir-455-3p	5163	MIMAT0004784	PDK1
hsa-mir-455-3p	5165	MIMAT0004784	PDK3
hsa-mir-455-3p	5198	MIMAT0004784	PFAS
hsa-mir-455-3p	5316	MIMAT0004784	PKNOX1
hsa-mir-455-3p	5431	MIMAT0004784	POLR2B
hsa-mir-455-3p	5520	MIMAT0004784	PPP2R2A
hsa-mir-455-3p	5631	MIMAT0004784	PRPS1
hsa-mir-455-3p	5652	MIMAT0004784	PRSS8
hsa-mir-455-3p	5822	MIMAT0004784	PWP2
hsa-mir-455-3p	5886	MIMAT0004784	RAD23A
hsa-mir-455-3p	5888	MIMAT0004784	RAD51
hsa-mir-455-3p	5912	MIMAT0004784	RAP2B
hsa-mir-455-3p	5932	MIMAT0004784	RBBP8
hsa-mir-455-3p	6007	MIMAT0004784	RHD
hsa-mir-455-3p	6046	MIMAT0004784	BRD2
hsa-mir-455-3p	6132	MIMAT0004784	RPL8
hsa-mir-455-3p	6171	MIMAT0004784	RPL41
hsa-mir-455-3p	6193	MIMAT0004784	RPS5
hsa-mir-455-3p	6232	MIMAT0004784	RPS27
hsa-mir-455-3p	6303	MIMAT0004784	SAT1
hsa-mir-455-3p	6307	MIMAT0004784	MSMO1
hsa-mir-455-3p	6319	MIMAT0004784	SCD
hsa-mir-455-3p	6341	MIMAT0004784	SCO1
hsa-mir-455-3p	6426	MIMAT0004784	SRSF1
hsa-mir-455-3p	6432	MIMAT0004784	SRSF7
hsa-mir-455-3p	6497	MIMAT0004784	SKI
hsa-mir-455-3p	6506	MIMAT0004784	SLC1A2
hsa-mir-455-3p	6522	MIMAT0004784	SLC4A2
hsa-mir-455-3p	6528	MIMAT0004784	SLC5A5
hsa-mir-455-3p	6602	MIMAT0004784	SMARCD1
hsa-mir-455-3p	6611	MIMAT0004784	SMS
hsa-mir-455-3p	6613	MIMAT0004784	SUMO2
hsa-mir-455-3p	6619	MIMAT0004784	SNAPC3
hsa-mir-455-3p	6632	MIMAT0004784	SNRPD1
hsa-mir-455-3p	6645	MIMAT0004784	SNTB2
hsa-mir-455-3p	6651	MIMAT0004784	SON
hsa-mir-455-3p	6745	MIMAT0004784	SSR1
hsa-mir-455-3p	6789	MIMAT0004784	STK4
hsa-mir-455-3p	6810	MIMAT0004784	STX4
hsa-mir-455-3p	6815	MIMAT0004784	STYX
hsa-mir-455-3p	6882	MIMAT0004784	TAF11
hsa-mir-455-3p	6898	MIMAT0004784	TAT
hsa-mir-455-3p	6935	MIMAT0004784	ZEB1
hsa-mir-455-3p	7013	MIMAT0004784	TERF1
hsa-mir-455-3p	7029	MIMAT0004784	TFDP2
hsa-mir-455-3p	7030	MIMAT0004784	TFE3
hsa-mir-455-3p	7050	MIMAT0004784	TGIF1
hsa-mir-455-3p	7057	MIMAT0004784	THBS1
hsa-mir-455-3p	7135	MIMAT0004784	TNNI1
hsa-mir-455-3p	7170	MIMAT0004784	TPM3
hsa-mir-455-3p	7184	MIMAT0004784	HSP90B1
hsa-mir-455-3p	7185	MIMAT0004784	TRAF1
hsa-mir-455-3p	7301	MIMAT0004784	TYRO3
hsa-mir-455-3p	7402	MIMAT0004784	UTRN
hsa-mir-455-3p	7412	MIMAT0004784	VCAM1
hsa-mir-455-3p	7442	MIMAT0004784	TRPV1
hsa-mir-455-3p	7462	MIMAT0004784	LAT2
hsa-mir-455-3p	7528	MIMAT0004784	YY1
hsa-mir-455-3p	7543	MIMAT0004784	ZFX
hsa-mir-455-3p	7555	MIMAT0004784	CNBP
hsa-mir-455-3p	7584	MIMAT0004784	ZNF35
hsa-mir-455-3p	7638	MIMAT0004784	ZNF221
hsa-mir-455-3p	7700	MIMAT0004784	ZNF141
hsa-mir-455-3p	7813	MIMAT0004784	EVI5
hsa-mir-455-3p	8034	MIMAT0004784	SLC25A16
hsa-mir-455-3p	8078	MIMAT0004784	USP5
hsa-mir-455-3p	8092	MIMAT0004784	ALX1
hsa-mir-455-3p	8318	MIMAT0004784	CDC45
hsa-mir-455-3p	8322	MIMAT0004784	FZD4
hsa-mir-455-3p	8417	MIMAT0004784	STX7
hsa-mir-455-3p	8498	MIMAT0004784	RANBP3
hsa-mir-455-3p	8521	MIMAT0004784	GCM1
hsa-mir-455-3p	8526	MIMAT0004784	DGKE
hsa-mir-455-3p	8534	MIMAT0004784	CHST1
hsa-mir-455-3p	8550	MIMAT0004784	MAPKAPK5
hsa-mir-455-3p	8578	MIMAT0004784	SCARF1
hsa-mir-455-3p	8664	MIMAT0004784	EIF3D
hsa-mir-455-3p	8673	MIMAT0004784	VAMP8
hsa-mir-455-3p	8675	MIMAT0004784	STX16
hsa-mir-455-3p	8797	MIMAT0004784	TNFRSF10A
hsa-mir-455-3p	8870	MIMAT0004784	IER3
hsa-mir-455-3p	8892	MIMAT0004784	EIF2B2
hsa-mir-455-3p	8915	MIMAT0004784	BCL10
hsa-mir-455-3p	8925	MIMAT0004784	HERC1
hsa-mir-455-3p	8969	MIMAT0004784	HIST1H2AG
hsa-mir-455-3p	8992	MIMAT0004784	ATP6V0E1
hsa-mir-455-3p	8994	MIMAT0004784	LIMD1
hsa-mir-455-3p	9066	MIMAT0004784	SYT7
hsa-mir-455-3p	9100	MIMAT0004784	USP10
hsa-mir-455-3p	9139	MIMAT0004784	CBFA2T2
hsa-mir-455-3p	9140	MIMAT0004784	ATG12
hsa-mir-455-3p	9149	MIMAT0004784	DYRK1B
hsa-mir-455-3p	9170	MIMAT0004784	LPAR2
hsa-mir-455-3p	9172	MIMAT0004784	MYOM2
hsa-mir-455-3p	9180	MIMAT0004784	OSMR
hsa-mir-455-3p	9197	MIMAT0004784	SLC33A1
hsa-mir-455-3p	9213	MIMAT0004784	XPR1
hsa-mir-455-3p	9220	MIMAT0004784	TIAF1
hsa-mir-455-3p	9230	MIMAT0004784	RAB11B
hsa-mir-455-3p	9236	MIMAT0004784	CCPG1
hsa-mir-455-3p	9245	MIMAT0004784	GCNT3
hsa-mir-455-3p	9266	MIMAT0004784	CYTH2
hsa-mir-455-3p	9340	MIMAT0004784	GLP2R
hsa-mir-455-3p	9369	MIMAT0004784	NRXN3
hsa-mir-455-3p	9373	MIMAT0004784	PLAA
hsa-mir-455-3p	9388	MIMAT0004784	LIPG
hsa-mir-455-3p	9420	MIMAT0004784	CYP7B1
hsa-mir-455-3p	9424	MIMAT0004784	KCNK6
hsa-mir-455-3p	9440	MIMAT0004784	MED17
hsa-mir-455-3p	9538	MIMAT0004784	EI24
hsa-mir-455-3p	9556	MIMAT0004784	C14orf2
hsa-mir-455-3p	9592	MIMAT0004784	IER2
hsa-mir-455-3p	9631	MIMAT0004784	NUP155
hsa-mir-455-3p	9650	MIMAT0004784	MTFR1
hsa-mir-455-3p	9686	MIMAT0004784	VGLL4
hsa-mir-455-3p	9692	MIMAT0004784	KIAA0391
hsa-mir-455-3p	9706	MIMAT0004784	ULK2
hsa-mir-455-3p	9709	MIMAT0004784	HERPUD1
hsa-mir-455-3p	9783	MIMAT0004784	RIMS3
hsa-mir-455-3p	9802	MIMAT0004784	DAZAP2
hsa-mir-455-3p	9906	MIMAT0004784	SLC35E2
hsa-mir-455-3p	9913	MIMAT0004784	SUPT7L
hsa-mir-455-3p	9931	MIMAT0004784	HELZ
hsa-mir-455-3p	10008	MIMAT0004784	KCNE3
hsa-mir-455-3p	10010	MIMAT0004784	TANK
hsa-mir-455-3p	10038	MIMAT0004784	PARP2
hsa-mir-455-3p	10051	MIMAT0004784	SMC4
hsa-mir-455-3p	10052	MIMAT0004784	GJC1
hsa-mir-455-3p	10087	MIMAT0004784	COL4A3BP
hsa-mir-455-3p	10121	MIMAT0004784	ACTR1A
hsa-mir-455-3p	10156	MIMAT0004784	RASA4
hsa-mir-455-3p	10166	MIMAT0004784	SLC25A15
hsa-mir-455-3p	10239	MIMAT0004784	AP3S2
hsa-mir-455-3p	10272	MIMAT0004784	FSTL3
hsa-mir-455-3p	10296	MIMAT0004784	MAEA
hsa-mir-455-3p	10365	MIMAT0004784	KLF2
hsa-mir-455-3p	10380	MIMAT0004784	BPNT1
hsa-mir-455-3p	10389	MIMAT0004784	SCML2
hsa-mir-455-3p	10443	MIMAT0004784	N4BP2L2
hsa-mir-455-3p	10458	MIMAT0004784	BAIAP2
hsa-mir-455-3p	10525	MIMAT0004784	HYOU1
hsa-mir-455-3p	10746	MIMAT0004784	MAP3K2
hsa-mir-455-3p	10776	MIMAT0004784	ARPP19
hsa-mir-455-3p	10797	MIMAT0004784	MTHFD2
hsa-mir-455-3p	10857	MIMAT0004784	PGRMC1
hsa-mir-455-3p	10908	MIMAT0004784	PNPLA6
hsa-mir-455-3p	10914	MIMAT0004784	PAPOLA
hsa-mir-455-3p	10969	MIMAT0004784	EBNA1BP2
hsa-mir-455-3p	10970	MIMAT0004784	CKAP4
hsa-mir-455-3p	10975	MIMAT0004784	UQCR11
hsa-mir-455-3p	10982	MIMAT0004784	MAPRE2
hsa-mir-455-3p	11027	MIMAT0004784	LILRA2
hsa-mir-455-3p	11070	MIMAT0004784	TMEM115
hsa-mir-455-3p	11103	MIMAT0004784	KRR1
hsa-mir-455-3p	11116	MIMAT0004784	FGFR1OP
hsa-mir-455-3p	11127	MIMAT0004784	KIF3A
hsa-mir-455-3p	11145	MIMAT0004784	PLA2G16
hsa-mir-455-3p	11188	MIMAT0004784	NISCH
hsa-mir-455-3p	11261	MIMAT0004784	CHP1
hsa-mir-455-3p	11264	MIMAT0004784	PXMP4
hsa-mir-455-3p	11341	MIMAT0004784	SCRG1
hsa-mir-455-3p	22900	MIMAT0004784	CARD8
hsa-mir-455-3p	23031	MIMAT0004784	MAST3
hsa-mir-455-3p	23046	MIMAT0004784	KIF21B
hsa-mir-455-3p	23048	MIMAT0004784	FNBP1
hsa-mir-455-3p	23080	MIMAT0004784	AVL9
hsa-mir-455-3p	23137	MIMAT0004784	SMC5
hsa-mir-455-3p	23155	MIMAT0004784	CLCC1
hsa-mir-455-3p	23207	MIMAT0004784	PLEKHM2
hsa-mir-455-3p	23266	MIMAT0004784	ADGRL2
hsa-mir-455-3p	23275	MIMAT0004784	POFUT2
hsa-mir-455-3p	23326	MIMAT0004784	USP22
hsa-mir-455-3p	23410	MIMAT0004784	SIRT3
hsa-mir-455-3p	23439	MIMAT0004784	ATP1B4
hsa-mir-455-3p	23476	MIMAT0004784	BRD4
hsa-mir-455-3p	23524	MIMAT0004784	SRRM2
hsa-mir-455-3p	23545	MIMAT0004784	ATP6V0A2
hsa-mir-455-3p	23550	MIMAT0004784	PSD4
hsa-mir-455-3p	23597	MIMAT0004784	ACOT9
hsa-mir-455-3p	23704	MIMAT0004784	KCNE4
hsa-mir-455-3p	23742	MIMAT0004784	NPAP1
hsa-mir-455-3p	25780	MIMAT0004784	RASGRP3
hsa-mir-455-3p	25809	MIMAT0004784	TTLL1
hsa-mir-455-3p	25896	MIMAT0004784	INTS7
hsa-mir-455-3p	25915	MIMAT0004784	NDUFAF3
hsa-mir-455-3p	25932	MIMAT0004784	CLIC4
hsa-mir-455-3p	25942	MIMAT0004784	SIN3A
hsa-mir-455-3p	25974	MIMAT0004784	MMACHC
hsa-mir-455-3p	26010	MIMAT0004784	SPATS2L
hsa-mir-455-3p	26036	MIMAT0004784	ZNF451
hsa-mir-455-3p	26058	MIMAT0004784	GIGYF2
hsa-mir-455-3p	26130	MIMAT0004784	GAPVD1
hsa-mir-455-3p	26190	MIMAT0004784	FBXW2
hsa-mir-455-3p	26225	MIMAT0004784	ARL5A
hsa-mir-455-3p	26259	MIMAT0004784	FBXW8
hsa-mir-455-3p	26355	MIMAT0004784	FAM162A
hsa-mir-455-3p	26502	MIMAT0004784	NARF
hsa-mir-455-3p	26505	MIMAT0004784	CNNM3
hsa-mir-455-3p	26523	MIMAT0004784	2001-08-01
hsa-mir-455-3p	26762	MIMAT0004784	HAVCR1
hsa-mir-455-3p	26953	MIMAT0004784	RANBP6
hsa-mir-455-3p	26994	MIMAT0004784	RNF11
hsa-mir-455-3p	26995	MIMAT0004784	TRUB2
hsa-mir-455-3p	27020	MIMAT0004784	NPTN
hsa-mir-455-3p	27043	MIMAT0004784	PELP1
hsa-mir-455-3p	27109	MIMAT0004784	ATP5S
hsa-mir-455-3p	27113	MIMAT0004784	BBC3
hsa-mir-455-3p	27180	MIMAT0004784	SIGLEC9
hsa-mir-455-3p	27183	MIMAT0004784	VPS4A
hsa-mir-455-3p	27185	MIMAT0004784	DISC1
hsa-mir-455-3p	27198	MIMAT0004784	HCAR1
hsa-mir-455-3p	27287	MIMAT0004784	VENTX
hsa-mir-455-3p	27297	MIMAT0004784	CRCP
hsa-mir-455-3p	27304	MIMAT0004784	MOCS3
hsa-mir-455-3p	27341	MIMAT0004784	RRP7A
hsa-mir-455-3p	27348	MIMAT0004784	TOR1B
hsa-mir-455-3p	28960	MIMAT0004784	DCPS
hsa-mir-455-3p	28970	MIMAT0004784	C11orf54
hsa-mir-455-3p	29063	MIMAT0004784	ZCCHC4
hsa-mir-455-3p	29071	MIMAT0004784	C1GALT1C1
hsa-mir-455-3p	29904	MIMAT0004784	EEF2K
hsa-mir-455-3p	29994	MIMAT0004784	BAZ2B
hsa-mir-455-3p	30836	MIMAT0004784	DNTTIP2
hsa-mir-455-3p	50809	MIMAT0004784	HP1BP3
hsa-mir-455-3p	50848	MIMAT0004784	F11R
hsa-mir-455-3p	51021	MIMAT0004784	MRPS16
hsa-mir-455-3p	51118	MIMAT0004784	UTP11
hsa-mir-455-3p	51132	MIMAT0004784	RLIM
hsa-mir-455-3p	51141	MIMAT0004784	INSIG2
hsa-mir-455-3p	51149	MIMAT0004784	MRNIP
hsa-mir-455-3p	51204	MIMAT0004784	TACO1
hsa-mir-455-3p	51232	MIMAT0004784	CRIM1
hsa-mir-455-3p	51281	MIMAT0004784	ANKMY1
hsa-mir-455-3p	51351	MIMAT0004784	ZNF117
hsa-mir-455-3p	51367	MIMAT0004784	POP5
hsa-mir-455-3p	51379	MIMAT0004784	CRLF3
hsa-mir-455-3p	51429	MIMAT0004784	SNX9
hsa-mir-455-3p	51513	MIMAT0004784	ETV7
hsa-mir-455-3p	51531	MIMAT0004784	TRMO
hsa-mir-455-3p	51533	MIMAT0004784	PHF7
hsa-mir-455-3p	51557	MIMAT0004784	LGSN
hsa-mir-455-3p	51559	MIMAT0004784	NT5DC3
hsa-mir-455-3p	51564	MIMAT0004784	HDAC7
hsa-mir-455-3p	51575	MIMAT0004784	ESF1
hsa-mir-455-3p	51649	MIMAT0004784	MRPS23
hsa-mir-455-3p	51728	MIMAT0004784	POLR3K
hsa-mir-455-3p	51816	MIMAT0004784	ADA2
hsa-mir-455-3p	54207	MIMAT0004784	KCNK10
hsa-mir-455-3p	54407	MIMAT0004784	SLC38A2
hsa-mir-455-3p	54414	MIMAT0004784	SIAE
hsa-mir-455-3p	54458	MIMAT0004784	PRR13
hsa-mir-455-3p	54462	MIMAT0004784	CCSER2
hsa-mir-455-3p	54476	MIMAT0004784	RNF216
hsa-mir-455-3p	54491	MIMAT0004784	FAM105A
hsa-mir-455-3p	54554	MIMAT0004784	WDR5B
hsa-mir-455-3p	54737	MIMAT0004784	MPHOSPH8
hsa-mir-455-3p	54741	MIMAT0004784	LEPROT
hsa-mir-455-3p	54845	MIMAT0004784	ESRP1
hsa-mir-455-3p	54858	MIMAT0004784	PGPEP1
hsa-mir-455-3p	54892	MIMAT0004784	NCAPG2
hsa-mir-455-3p	54893	MIMAT0004784	MTMR10
hsa-mir-455-3p	54900	MIMAT0004784	LAX1
hsa-mir-455-3p	54941	MIMAT0004784	RNF125
hsa-mir-455-3p	54957	MIMAT0004784	TXNL4B
hsa-mir-455-3p	54962	MIMAT0004784	TIPIN
hsa-mir-455-3p	55001	MIMAT0004784	TTC22
hsa-mir-455-3p	55131	MIMAT0004784	RBM28
hsa-mir-455-3p	55135	MIMAT0004784	WRAP53
hsa-mir-455-3p	55149	MIMAT0004784	MTPAP
hsa-mir-455-3p	55161	MIMAT0004784	TMEM33
hsa-mir-455-3p	55174	MIMAT0004784	INTS10
hsa-mir-455-3p	55196	MIMAT0004784	KIAA1551
hsa-mir-455-3p	55206	MIMAT0004784	SBNO1
hsa-mir-455-3p	55207	MIMAT0004784	ARL8B
hsa-mir-455-3p	55308	MIMAT0004784	DDX19A
hsa-mir-455-3p	55324	MIMAT0004784	ABCF3
hsa-mir-455-3p	55330	MIMAT0004784	BLOC1S4
hsa-mir-455-3p	55344	MIMAT0004784	PLCXD1
hsa-mir-455-3p	55421	MIMAT0004784	NCBP3
hsa-mir-455-3p	55425	MIMAT0004784	GPALPP1
hsa-mir-455-3p	55527	MIMAT0004784	FEM1A
hsa-mir-455-3p	55530	MIMAT0004784	SVOP
hsa-mir-455-3p	55532	MIMAT0004784	SLC30A10
hsa-mir-455-3p	55558	MIMAT0004784	PLXNA3
hsa-mir-455-3p	55588	MIMAT0004784	MED29
hsa-mir-455-3p	55609	MIMAT0004784	ZNF280C
hsa-mir-455-3p	55653	MIMAT0004784	BCAS4
hsa-mir-455-3p	55660	MIMAT0004784	PRPF40A
hsa-mir-455-3p	55798	MIMAT0004784	METTL2B
hsa-mir-455-3p	55800	MIMAT0004784	SCN3B
hsa-mir-455-3p	55832	MIMAT0004784	CAND1
hsa-mir-455-3p	55869	MIMAT0004784	HDAC8
hsa-mir-455-3p	55922	MIMAT0004784	NKRF
hsa-mir-455-3p	56886	MIMAT0004784	UGGT1
hsa-mir-455-3p	56957	MIMAT0004784	OTUD7B
hsa-mir-455-3p	57038	MIMAT0004784	RARS2
hsa-mir-455-3p	57082	MIMAT0004784	KNL1
hsa-mir-455-3p	57092	MIMAT0004784	PCNP
hsa-mir-455-3p	57103	MIMAT0004784	TIGAR
hsa-mir-455-3p	57132	MIMAT0004784	CHMP1B
hsa-mir-455-3p	57134	MIMAT0004784	MAN1C1
hsa-mir-455-3p	57149	MIMAT0004784	LYRM1
hsa-mir-455-3p	57198	MIMAT0004784	ATP8B2
hsa-mir-455-3p	57338	MIMAT0004784	JPH3
hsa-mir-455-3p	57404	MIMAT0004784	CYP20A1
hsa-mir-455-3p	57446	MIMAT0004784	NDRG3
hsa-mir-455-3p	57465	MIMAT0004784	TBC1D24
hsa-mir-455-3p	57474	MIMAT0004784	ZNF490
hsa-mir-455-3p	57520	MIMAT0004784	HECW2
hsa-mir-455-3p	57531	MIMAT0004784	HACE1
hsa-mir-455-3p	57594	MIMAT0004784	HOMEZ
hsa-mir-455-3p	57613	MIMAT0004784	FAM234B
hsa-mir-455-3p	57617	MIMAT0004784	VPS18
hsa-mir-455-3p	57691	MIMAT0004784	KIAA1586
hsa-mir-455-3p	57693	MIMAT0004784	ZNF317
hsa-mir-455-3p	57695	MIMAT0004784	USP37
hsa-mir-455-3p	57704	MIMAT0004784	GBA2
hsa-mir-455-3p	57717	MIMAT0004784	PCDHB16
hsa-mir-455-3p	57721	MIMAT0004784	METTL14
hsa-mir-455-3p	58155	MIMAT0004784	PTBP2
hsa-mir-455-3p	58191	MIMAT0004784	CXCL16
hsa-mir-455-3p	58494	MIMAT0004784	JAM2
hsa-mir-455-3p	58500	MIMAT0004784	ZNF250
hsa-mir-455-3p	58516	MIMAT0004784	SINHCAF
hsa-mir-455-3p	60558	MIMAT0004784	GUF1
hsa-mir-455-3p	60559	MIMAT0004784	SPCS3
hsa-mir-455-3p	63899	MIMAT0004784	NSUN3
hsa-mir-455-3p	63915	MIMAT0004784	BLOC1S5
hsa-mir-455-3p	63929	MIMAT0004784	XPNPEP3
hsa-mir-455-3p	63931	MIMAT0004784	MRPS14
hsa-mir-455-3p	63933	MIMAT0004784	MCUR1
hsa-mir-455-3p	63941	MIMAT0004784	NECAB3
hsa-mir-455-3p	64077	MIMAT0004784	LHPP
hsa-mir-455-3p	64145	MIMAT0004784	RBSN
hsa-mir-455-3p	64149	MIMAT0004784	C17orf75
hsa-mir-455-3p	64241	MIMAT0004784	ABCG8
hsa-mir-455-3p	64434	MIMAT0004784	NOM1
hsa-mir-455-3p	64778	MIMAT0004784	FNDC3B
hsa-mir-455-3p	64781	MIMAT0004784	CERK
hsa-mir-455-3p	64802	MIMAT0004784	NMNAT1
hsa-mir-455-3p	64834	MIMAT0004784	ELOVL1
hsa-mir-455-3p	64841	MIMAT0004784	GNPNAT1
hsa-mir-455-3p	64866	MIMAT0004784	CDCP1
hsa-mir-455-3p	64900	MIMAT0004784	LPIN3
hsa-mir-455-3p	64943	MIMAT0004784	NT5DC2
hsa-mir-455-3p	65080	MIMAT0004784	MRPL44
hsa-mir-455-3p	65988	MIMAT0004784	ZNF747
hsa-mir-455-3p	79033	MIMAT0004784	ERI3
hsa-mir-455-3p	79158	MIMAT0004784	GNPTAB
hsa-mir-455-3p	79188	MIMAT0004784	TMEM43
hsa-mir-455-3p	79441	MIMAT0004784	HAUS3
hsa-mir-455-3p	79465	MIMAT0004784	ULBP3
hsa-mir-455-3p	79576	MIMAT0004784	NKAP
hsa-mir-455-3p	79598	MIMAT0004784	CEP97
hsa-mir-455-3p	79624	MIMAT0004784	ARMT1
hsa-mir-455-3p	79707	MIMAT0004784	NOL9
hsa-mir-455-3p	79770	MIMAT0004784	TXNDC15
hsa-mir-455-3p	79796	MIMAT0004784	ALG9
hsa-mir-455-3p	79801	MIMAT0004784	SHCBP1
hsa-mir-455-3p	79810	MIMAT0004784	PTCD2
hsa-mir-455-3p	79867	MIMAT0004784	TCTN2
hsa-mir-455-3p	79944	MIMAT0004784	L2HGDH
hsa-mir-455-3p	79962	MIMAT0004784	DNAJC22
hsa-mir-455-3p	79966	MIMAT0004784	SCD5
hsa-mir-455-3p	79980	MIMAT0004784	DSN1
hsa-mir-455-3p	80032	MIMAT0004784	ZNF556
hsa-mir-455-3p	80143	MIMAT0004784	SIKE1
hsa-mir-455-3p	80263	MIMAT0004784	TRIM45
hsa-mir-455-3p	80823	MIMAT0004784	BHLHB9
hsa-mir-455-3p	81034	MIMAT0004784	SLC25A32
hsa-mir-455-3p	81490	MIMAT0004784	PTDSS2
hsa-mir-455-3p	81628	MIMAT0004784	TSC22D4
hsa-mir-455-3p	81631	MIMAT0004784	MAP1LC3B
hsa-mir-455-3p	81855	MIMAT0004784	SFXN3
hsa-mir-455-3p	81889	MIMAT0004784	FAHD1
hsa-mir-455-3p	83452	MIMAT0004784	RAB33B
hsa-mir-455-3p	83544	MIMAT0004784	DNAL1
hsa-mir-455-3p	83591	MIMAT0004784	THAP2
hsa-mir-455-3p	83693	MIMAT0004784	HSDL1
hsa-mir-455-3p	83786	MIMAT0004784	FRMD8
hsa-mir-455-3p	83876	MIMAT0004784	MRO
hsa-mir-455-3p	83903	MIMAT0004784	HASPIN
hsa-mir-455-3p	83990	MIMAT0004784	BRIP1
hsa-mir-455-3p	84056	MIMAT0004784	KATNAL1
hsa-mir-455-3p	84133	MIMAT0004784	ZNRF3
hsa-mir-455-3p	84193	MIMAT0004784	SETD3
hsa-mir-455-3p	84312	MIMAT0004784	BRMS1L
hsa-mir-455-3p	84318	MIMAT0004784	CCDC77
hsa-mir-455-3p	84328	MIMAT0004784	LZIC
hsa-mir-455-3p	84458	MIMAT0004784	LCOR
hsa-mir-455-3p	84464	MIMAT0004784	SLX4
hsa-mir-455-3p	84524	MIMAT0004784	ZC3H8
hsa-mir-455-3p	84542	MIMAT0004784	KIAA1841
hsa-mir-455-3p	84561	MIMAT0004784	SLC12A8
hsa-mir-455-3p	84572	MIMAT0004784	GNPTG
hsa-mir-455-3p	84629	MIMAT0004784	TNRC18
hsa-mir-455-3p	84665	MIMAT0004784	MYPN
hsa-mir-455-3p	84679	MIMAT0004784	SLC9A7
hsa-mir-455-3p	84705	MIMAT0004784	GTPBP3
hsa-mir-455-3p	84720	MIMAT0004784	PIGO
hsa-mir-455-3p	84844	MIMAT0004784	PHF5A
hsa-mir-455-3p	84914	MIMAT0004784	ZNF587
hsa-mir-455-3p	84918	MIMAT0004784	LRP11
hsa-mir-455-3p	84951	MIMAT0004784	TNS4
hsa-mir-455-3p	90141	MIMAT0004784	EFCAB11
hsa-mir-455-3p	90199	MIMAT0004784	WFDC8
hsa-mir-455-3p	90485	MIMAT0004784	ZNF835
hsa-mir-455-3p	90576	MIMAT0004784	ZNF799
hsa-mir-455-3p	91368	MIMAT0004784	CDKN2AIPNL
hsa-mir-455-3p	91452	MIMAT0004784	ACBD5
hsa-mir-455-3p	91663	MIMAT0004784	MYADM
hsa-mir-455-3p	91807	MIMAT0004784	MYLK3
hsa-mir-455-3p	92105	MIMAT0004784	INTS4
hsa-mir-455-3p	92285	MIMAT0004784	ZNF585B
hsa-mir-455-3p	92399	MIMAT0004784	MRRF
hsa-mir-455-3p	92691	MIMAT0004784	TMEM169
hsa-mir-455-3p	92856	MIMAT0004784	IMP4
hsa-mir-455-3p	93109	MIMAT0004784	TMEM44
hsa-mir-455-3p	93550	MIMAT0004784	ZFAND4
hsa-mir-455-3p	94056	MIMAT0004784	SYAP1
hsa-mir-455-3p	96459	MIMAT0004784	FNIP1
hsa-mir-455-3p	96764	MIMAT0004784	TGS1
hsa-mir-455-3p	112495	MIMAT0004784	GTF3C6
hsa-mir-455-3p	112724	MIMAT0004784	RDH13
hsa-mir-455-3p	113178	MIMAT0004784	SCAMP4
hsa-mir-455-3p	114926	MIMAT0004784	SMIM19
hsa-mir-455-3p	115650	MIMAT0004784	TNFRSF13C
hsa-mir-455-3p	116113	MIMAT0004784	FOXP4
hsa-mir-455-3p	117584	MIMAT0004784	RFFL
hsa-mir-455-3p	117854	MIMAT0004784	TRIM6
hsa-mir-455-3p	118812	MIMAT0004784	MORN4
hsa-mir-455-3p	118980	MIMAT0004784	SFXN2
hsa-mir-455-3p	118987	MIMAT0004784	PDZD8
hsa-mir-455-3p	120114	MIMAT0004784	FAT3
hsa-mir-455-3p	120935	MIMAT0004784	CCDC38
hsa-mir-455-3p	122830	MIMAT0004784	NAA30
hsa-mir-455-3p	123041	MIMAT0004784	SLC24A4
hsa-mir-455-3p	123720	MIMAT0004784	WHAMM
hsa-mir-455-3p	123811	MIMAT0004784	FOPNL
hsa-mir-455-3p	125488	MIMAT0004784	TTC39C
hsa-mir-455-3p	126231	MIMAT0004784	ZNF573
hsa-mir-455-3p	126298	MIMAT0004784	IRGQ
hsa-mir-455-3p	128387	MIMAT0004784	TATDN3
hsa-mir-455-3p	129685	MIMAT0004784	TAF8
hsa-mir-455-3p	129880	MIMAT0004784	BBS5
hsa-mir-455-3p	130132	MIMAT0004784	RFTN2
hsa-mir-455-3p	130340	MIMAT0004784	AP1S3
hsa-mir-455-3p	130367	MIMAT0004784	SGPP2
hsa-mir-455-3p	130589	MIMAT0004784	GALM
hsa-mir-455-3p	132625	MIMAT0004784	ZFP42
hsa-mir-455-3p	132720	MIMAT0004784	FAM241A
hsa-mir-455-3p	133957	MIMAT0004784	CCDC127
hsa-mir-455-3p	134728	MIMAT0004784	IRAK1BP1
hsa-mir-455-3p	136647	MIMAT0004784	MPLKIP
hsa-mir-455-3p	139818	MIMAT0004784	DOCK11
hsa-mir-455-3p	140739	MIMAT0004784	UBE2F
hsa-mir-455-3p	140803	MIMAT0004784	TRPM6
hsa-mir-455-3p	140838	MIMAT0004784	NANP
hsa-mir-455-3p	142679	MIMAT0004784	DUSP19
hsa-mir-455-3p	144165	MIMAT0004784	PRICKLE1
hsa-mir-455-3p	144404	MIMAT0004784	TMEM120B
hsa-mir-455-3p	145482	MIMAT0004784	PTGR2
hsa-mir-455-3p	147660	MIMAT0004784	ZNF578
hsa-mir-455-3p	147694	MIMAT0004784	ZNF548
hsa-mir-455-3p	147741	MIMAT0004784	ZNF560
hsa-mir-455-3p	147949	MIMAT0004784	ZNF583
hsa-mir-455-3p	148268	MIMAT0004784	ZNF570
hsa-mir-455-3p	148867	MIMAT0004784	SLC30A7
hsa-mir-455-3p	151636	MIMAT0004784	DTX3L
hsa-mir-455-3p	151887	MIMAT0004784	CCDC80
hsa-mir-455-3p	151888	MIMAT0004784	BTLA
hsa-mir-455-3p	152816	MIMAT0004784	C4orf26
hsa-mir-455-3p	153201	MIMAT0004784	SLC36A2
hsa-mir-455-3p	153562	MIMAT0004784	MARVELD2
hsa-mir-455-3p	157570	MIMAT0004784	ESCO2
hsa-mir-455-3p	161742	MIMAT0004784	SPRED1
hsa-mir-455-3p	162998	MIMAT0004784	OR7D2
hsa-mir-455-3p	163087	MIMAT0004784	ZNF383
hsa-mir-455-3p	163259	MIMAT0004784	DENND2C
hsa-mir-455-3p	166348	MIMAT0004784	KBTBD12
hsa-mir-455-3p	166968	MIMAT0004784	MIER3
hsa-mir-455-3p	170384	MIMAT0004784	FUT11
hsa-mir-455-3p	196051	MIMAT0004784	PLPP4
hsa-mir-455-3p	196264	MIMAT0004784	MPZL3
hsa-mir-455-3p	200205	MIMAT0004784	IBA57
hsa-mir-455-3p	200316	MIMAT0004784	APOBEC3F
hsa-mir-455-3p	200879	MIMAT0004784	LIPH
hsa-mir-455-3p	201158	MIMAT0004784	TVP23C
hsa-mir-455-3p	201163	MIMAT0004784	FLCN
hsa-mir-455-3p	201514	MIMAT0004784	ZNF584
hsa-mir-455-3p	201799	MIMAT0004784	TMEM154
hsa-mir-455-3p	202243	MIMAT0004784	CCDC125
hsa-mir-455-3p	205564	MIMAT0004784	SENP5
hsa-mir-455-3p	219771	MIMAT0004784	CCNY
hsa-mir-455-3p	221823	MIMAT0004784	PRPS1L1
hsa-mir-455-3p	222068	MIMAT0004784	TMED4
hsa-mir-455-3p	222584	MIMAT0004784	FAM83B
hsa-mir-455-3p	253714	MIMAT0004784	MMS22L
hsa-mir-455-3p	254359	MIMAT0004784	ZDHHC24
hsa-mir-455-3p	254394	MIMAT0004784	MCM9
hsa-mir-455-3p	256051	MIMAT0004784	ZNF549
hsa-mir-455-3p	260425	MIMAT0004784	MAGI3
hsa-mir-455-3p	283237	MIMAT0004784	TTC9C
hsa-mir-455-3p	283471	MIMAT0004784	TMPRSS12
hsa-mir-455-3p	283933	MIMAT0004784	ZNF843
hsa-mir-455-3p	283985	MIMAT0004784	FADS6
hsa-mir-455-3p	284098	MIMAT0004784	PIGW
hsa-mir-455-3p	284106	MIMAT0004784	CISD3
hsa-mir-455-3p	285193	MIMAT0004784	DUSP28
hsa-mir-455-3p	285267	MIMAT0004784	ZNF619
hsa-mir-455-3p	285753	MIMAT0004784	CEP57L1
hsa-mir-455-3p	285755	MIMAT0004784	PPIL6
hsa-mir-455-3p	286205	MIMAT0004784	SCAI
hsa-mir-455-3p	333932	MIMAT0004784	HIST2H3A
hsa-mir-455-3p	338321	MIMAT0004784	NLRP9
hsa-mir-455-3p	338773	MIMAT0004784	TMEM119
hsa-mir-455-3p	339834	MIMAT0004784	CCDC36
hsa-mir-455-3p	342892	MIMAT0004784	ZNF850
hsa-mir-455-3p	342945	MIMAT0004784	ZSCAN22
hsa-mir-455-3p	343472	MIMAT0004784	BARHL2
hsa-mir-455-3p	345274	MIMAT0004784	SLC10A6
hsa-mir-455-3p	345557	MIMAT0004784	PLCXD3
hsa-mir-455-3p	345778	MIMAT0004784	MTX3
hsa-mir-455-3p	346389	MIMAT0004784	MACC1
hsa-mir-455-3p	348110	MIMAT0004784	ARPIN
hsa-mir-455-3p	348654	MIMAT0004784	2001-01-01
hsa-mir-455-3p	353500	MIMAT0004784	BMP8A
hsa-mir-455-3p	353514	MIMAT0004784	LILRA5
hsa-mir-455-3p	374291	MIMAT0004784	NDUFS7
hsa-mir-455-3p	374383	MIMAT0004784	NCR3LG1
hsa-mir-455-3p	374768	MIMAT0004784	SPEM1
hsa-mir-455-3p	374872	MIMAT0004784	PEAK3
hsa-mir-455-3p	375287	MIMAT0004784	RBM43
hsa-mir-455-3p	376497	MIMAT0004784	SLC27A1
hsa-mir-455-3p	376940	MIMAT0004784	ZC3H6
hsa-mir-455-3p	377007	MIMAT0004784	KLHL30
hsa-mir-455-3p	388531	MIMAT0004784	RGS9BP
hsa-mir-455-3p	389643	MIMAT0004784	NUGGC
hsa-mir-455-3p	390637	MIMAT0004784	GDPGP1
hsa-mir-455-3p	390790	MIMAT0004784	ARL5C
hsa-mir-455-3p	390916	MIMAT0004784	NUDT19
hsa-mir-455-3p	390927	MIMAT0004784	ZNF793
hsa-mir-455-3p	391013	MIMAT0004784	PLA2G2C
hsa-mir-455-3p	391104	MIMAT0004784	VHLL
hsa-mir-455-3p	399694	MIMAT0004784	SHC4
hsa-mir-455-3p	401137	MIMAT0004784	PRR27
hsa-mir-455-3p	401409	MIMAT0004784	RAB19
hsa-mir-455-3p	403313	MIMAT0004784	PLPP6
hsa-mir-455-3p	414918	MIMAT0004784	DENND6B
hsa-mir-455-3p	439921	MIMAT0004784	MXRA7
hsa-mir-455-3p	440026	MIMAT0004784	TMEM41B
hsa-mir-455-3p	440590	MIMAT0004784	ZYG11A
hsa-mir-455-3p	441234	MIMAT0004784	ZNF716
hsa-mir-455-3p	493829	MIMAT0004784	TRIM72
hsa-mir-455-3p	493856	MIMAT0004784	CISD2
hsa-mir-455-3p	494188	MIMAT0004784	FBXO47
hsa-mir-455-3p	503582	MIMAT0004784	ARGFX
hsa-mir-455-3p	554251	MIMAT0004784	FBXO48
hsa-mir-455-3p	641649	MIMAT0004784	TMEM91
hsa-mir-455-3p	642517	MIMAT0004784	AGAP9
hsa-mir-455-3p	643853	MIMAT0004784	TMPPE
hsa-mir-455-3p	644096	MIMAT0004784	SDHAF1
hsa-mir-455-3p	647024	MIMAT0004784	C6orf132
hsa-mir-455-3p	647087	MIMAT0004784	STMP1
hsa-mir-455-3p	727936	MIMAT0004784	GXYLT2
hsa-mir-455-3p	728116	MIMAT0004784	ZBTB8B
hsa-mir-455-3p	728568	MIMAT0004784	C12orf73
hsa-mir-455-3p	730087	MIMAT0004784	ZNF726
hsa-mir-455-3p	790955	MIMAT0004784	UQCC3
hsa-mir-455-3p	100049587	MIMAT0004784	SIGLEC14
hsa-mir-455-3p	100506736	MIMAT0004784	SLFN12L
hsa-mir-455-3p	100526783	MIMAT0004784	C15orf38-AP3S2
hsa-mir-455-3p	100885848	MIMAT0004784	PTGES3L
hsa-mir-455-3p	102288414	MIMAT0004784	C11orf98
hsa-mir-1297	4144	MIMAT0005886	MAT2A
hsa-mir-1297	23181	MIMAT0005886	DIP2A
hsa-mir-1297	144455	MIMAT0005886	E2F7
hsa-mir-1297	3838	MIMAT0005886	KPNA2
hsa-mir-1297	133	MIMAT0005886	ADM
hsa-mir-1297	54726	MIMAT0005886	OTUD4
hsa-mir-1297	57504	MIMAT0005886	MTA3
hsa-mir-1297	57532	MIMAT0005886	NUFIP2
hsa-mir-1297	80262	MIMAT0005886	C16orf70
hsa-mir-1297	80311	MIMAT0005886	KLHL15
hsa-mir-1297	84924	MIMAT0005886	ZNF566
hsa-mir-1297	254048	MIMAT0005886	UBN2
hsa-mir-1297	285172	MIMAT0005886	FAM126B
hsa-mir-1297	400720	MIMAT0005886	ZNF772
hsa-mir-1297	6049	MIMAT0005886	RNF6
hsa-mir-1297	1604	MIMAT0005886	CD55
hsa-mir-1297	4193	MIMAT0005886	MDM2
hsa-mir-1297	9729	MIMAT0005886	KIAA0408
hsa-mir-1297	9819	MIMAT0005886	TSC22D2
hsa-mir-1297	10855	MIMAT0005886	HPSE
hsa-mir-1297	23635	MIMAT0005886	SSBP2
hsa-mir-1297	51316	MIMAT0005886	PLAC8
hsa-mir-1297	84919	MIMAT0005886	PPP1R15B
hsa-mir-1297	92140	MIMAT0005886	MTDH
hsa-mir-1297	132299	MIMAT0005886	OCIAD2
hsa-mir-1297	894	MIMAT0005886	CCND2
hsa-mir-1297	23170	MIMAT0005886	TTLL12
hsa-mir-1297	387893	MIMAT0005886	KMT5A
hsa-mir-1297	657	MIMAT0005886	BMPR1A
hsa-mir-1297	718	MIMAT0005886	C3
hsa-mir-1297	1025	MIMAT0005886	CDK9
hsa-mir-1297	4131	MIMAT0005886	MAP1B
hsa-mir-1297	6745	MIMAT0005886	SSR1
hsa-mir-1297	10975	MIMAT0005886	UQCR11
hsa-mir-1297	11127	MIMAT0005886	KIF3A
hsa-mir-1297	26036	MIMAT0005886	ZNF451
hsa-mir-1297	26994	MIMAT0005886	RNF11
hsa-mir-1297	54476	MIMAT0005886	RNF216
hsa-mir-1297	55798	MIMAT0005886	METTL2B
hsa-mir-1297	56886	MIMAT0005886	UGGT1
hsa-mir-1297	91452	MIMAT0005886	ACBD5
hsa-mir-1297	201799	MIMAT0005886	TMEM154
hsa-mir-1297	156	MIMAT0005886	GRK2
hsa-mir-1297	375	MIMAT0005886	ARF1
hsa-mir-1297	490	MIMAT0005886	ATP2B1
hsa-mir-1297	672	MIMAT0005886	BRCA1
hsa-mir-1297	829	MIMAT0005886	CAPZA1
hsa-mir-1297	1164	MIMAT0005886	CKS2
hsa-mir-1297	1317	MIMAT0005886	SLC31A1
hsa-mir-1297	1452	MIMAT0005886	CSNK1A1
hsa-mir-1297	1478	MIMAT0005886	CSTF2
hsa-mir-1297	1497	MIMAT0005886	CTNS
hsa-mir-1297	1654	MIMAT0005886	DDX3X
hsa-mir-1297	1836	MIMAT0005886	SLC26A2
hsa-mir-1297	2033	MIMAT0005886	EP300
hsa-mir-1297	2107	MIMAT0005886	ETF1
hsa-mir-1297	2218	MIMAT0005886	FKTN
hsa-mir-1297	2357	MIMAT0005886	FPR1
hsa-mir-1297	2591	MIMAT0005886	GALNT3
hsa-mir-1297	2932	MIMAT0005886	GSK3B
hsa-mir-1297	2957	MIMAT0005886	GTF2A1
hsa-mir-1297	3159	MIMAT0005886	HMGA1
hsa-mir-1297	3312	MIMAT0005886	HSPA8
hsa-mir-1297	3329	MIMAT0005886	HSPD1
hsa-mir-1297	3673	MIMAT0005886	ITGA2
hsa-mir-1297	4017	MIMAT0005886	LOXL2
hsa-mir-1297	4085	MIMAT0005886	MAD2L1
hsa-mir-1297	4124	MIMAT0005886	MAN2A1
hsa-mir-1297	4329	MIMAT0005886	ALDH6A1
hsa-mir-1297	5105	MIMAT0005886	PCK1
hsa-mir-1297	5143	MIMAT0005886	PDE4C
hsa-mir-1297	5366	MIMAT0005886	PMAIP1
hsa-mir-1297	5434	MIMAT0005886	POLR2E
hsa-mir-1297	5528	MIMAT0005886	PPP2R5D
hsa-mir-1297	5597	MIMAT0005886	MAPK6
hsa-mir-1297	5613	MIMAT0005886	PRKX
hsa-mir-1297	6167	MIMAT0005886	RPL37
hsa-mir-1297	6421	MIMAT0005886	SFPQ
hsa-mir-1297	6526	MIMAT0005886	SLC5A3
hsa-mir-1297	6747	MIMAT0005886	SSR3
hsa-mir-1297	6868	MIMAT0005886	ADAM17
hsa-mir-1297	6884	MIMAT0005886	TAF13
hsa-mir-1297	7172	MIMAT0005886	TPMT
hsa-mir-1297	7275	MIMAT0005886	TUB
hsa-mir-1297	7328	MIMAT0005886	UBE2H
hsa-mir-1297	7586	MIMAT0005886	ZKSCAN1
hsa-mir-1297	7693	MIMAT0005886	ZNF134
hsa-mir-1297	8091	MIMAT0005886	HMGA2
hsa-mir-1297	8743	MIMAT0005886	TNFSF10
hsa-mir-1297	8824	MIMAT0005886	CES2
hsa-mir-1297	9258	MIMAT0005886	MFHAS1
hsa-mir-1297	9659	MIMAT0005886	PDE4DIP
hsa-mir-1297	9716	MIMAT0005886	AQR
hsa-mir-1297	9813	MIMAT0005886	EFCAB14
hsa-mir-1297	9841	MIMAT0005886	ZBTB24
hsa-mir-1297	9910	MIMAT0005886	RABGAP1L
hsa-mir-1297	10140	MIMAT0005886	TOB1
hsa-mir-1297	10194	MIMAT0005886	TSHZ1
hsa-mir-1297	10317	MIMAT0005886	B3GALT5
hsa-mir-1297	10412	MIMAT0005886	NSA2
hsa-mir-1297	10472	MIMAT0005886	ZBTB18
hsa-mir-1297	10945	MIMAT0005886	KDELR1
hsa-mir-1297	11097	MIMAT0005886	NUPL2
hsa-mir-1297	11200	MIMAT0005886	CHEK2
hsa-mir-1297	11235	MIMAT0005886	PDCD10
hsa-mir-1297	22822	MIMAT0005886	PHLDA1
hsa-mir-1297	23112	MIMAT0005886	TNRC6B
hsa-mir-1297	23136	MIMAT0005886	EPB41L3
hsa-mir-1297	23287	MIMAT0005886	AGTPBP1
hsa-mir-1297	23401	MIMAT0005886	FRAT2
hsa-mir-1297	23433	MIMAT0005886	RHOQ
hsa-mir-1297	23594	MIMAT0005886	ORC6
hsa-mir-1297	23670	MIMAT0005886	TMEM2
hsa-mir-1297	26278	MIMAT0005886	SACS
hsa-mir-1297	26575	MIMAT0005886	RGS17
hsa-mir-1297	27230	MIMAT0005886	SERP1
hsa-mir-1297	27327	MIMAT0005886	TNRC6A
hsa-mir-1297	28951	MIMAT0005886	TRIB2
hsa-mir-1297	29968	MIMAT0005886	PSAT1
hsa-mir-1297	51000	MIMAT0005886	SLC35B3
hsa-mir-1297	51228	MIMAT0005886	GLTP
hsa-mir-1297	51388	MIMAT0005886	NIP7
hsa-mir-1297	51458	MIMAT0005886	RHCG
hsa-mir-1297	51631	MIMAT0005886	LUC7L2
hsa-mir-1297	51808	MIMAT0005886	PHAX
hsa-mir-1297	54541	MIMAT0005886	DDIT4
hsa-mir-1297	54545	MIMAT0005886	MTMR12
hsa-mir-1297	54662	MIMAT0005886	TBC1D13
hsa-mir-1297	55186	MIMAT0005886	SLC25A36
[truncated: 63 more rows]
