# Supplementary material for: miR-1297 is frequently downmodulated in flat epithelial atypia of the breast and promotes mammary neoplastic transformation via EphrinA2 regulation
Source: J Exp Clin Cancer Res. 2025 Mar 14;44:96. doi: 10.1186/s13046-025-03354-2 (PMC11908103; doi:10.1186/s13046-025-03354-2)
Supplement: Supplementary file 4 — Supplementary Material 4. [file 13046_2025_3354_MOESM4_ESM.xlsx]

## Sheet: enrichment_HALLMARKshinygo_targ
Enrichment FDR	nGenes	Pathway Genes	Fold Enrichment	Pathway	URL	Genes
1.51105049532732e-11	48	199	3.20427311382085	HALLMARK MYC TARGETS V1	http://www.gsea-msigdb.org/gsea/msigdb/cards/HALLMARK_MYC_TARGETS_V1	NOP16 PABPC1 XPO1 RPS5 CAD HNRNPC CDC45 HSP90AB1 SF3A1 MCM5 EIF3D APEX1 CSTF2 KPNB1 SRSF7 SRM RAD23B ETF1 TARDBP CBX3 RPS10 TRIM28 PCNA SRSF1 MYC RPS2 HDGF HSPD1 EIF4E BUB3 SRSF2 USP1 MAD2L1 DDX21 NOLC1 MCM7 SNRPD1 PCBP1 CNBP PA2G4 EIF1AX NPM1 KPNA2 UBE2L3 SF3B3 PPIA HDAC2 RNPS1
1.36571597879445e-09	44	198	2.95208495208495	HALLMARK G2M CHECKPOINT	http://www.gsea-msigdb.org/gsea/msigdb/cards/HALLMARK_G2M_CHECKPOINT	XPO1 BIRC5 ORC6 CDC45 ABL1 MCM5 RPS6KA5 MYBL2 SLC7A5 TGFB1 TNPO2 KPNB1 HSPA8 MAPK14 E2F3 LMNB1 SMC4 SFPQ RAD23B AMD1 CKS2 ILF3 TOP2A NASP SRSF1 SMC2 MYC HMGA1 KNL1 MTF2 INCENP BUB3 SRSF2 CCNF MAD2L1 PTTG1 NOLC1 SMAD3 SNRPD1 KPNA2 KMT5A H2BC12 HMGN2 PRC1
9.45151789358582e-09	42	199	2.80373897459325	HALLMARK TNFA SIGNALING VIA NFKB	http://www.gsea-msigdb.org/gsea/msigdb/cards/HALLMARK_TNFA_SIGNALING_VIA_NFKB	TNFRSF9 TRAF1 ATP2B1 FOSL2 NFKB2 EDN1 B4GALT1 EHD1 PANX1 SOD2 VEGFA TNFAIP3 CDKN1A KLF2 LIF SAT1 LDLR KDM6B TANK MYC PHLDA1 CCN1 MCL1 PNRC1 DUSP2 BTG2 IER2 SQSTM1 ATF3 IER5 REL SMAD3 PFKFB3 CEBPB TRIB1 OLR1 EIF1 TGIF1 IRS2 YRDC ZBTB10 CEBPD
9.45151789358582e-09	42	200	2.78972027972028	HALLMARK HYPOXIA	http://www.gsea-msigdb.org/gsea/msigdb/cards/HALLMARK_HYPOXIA	IDS NEDD4L PFKP PDK3 RORA ENO1 FOSL2 MAP3K1 NDRG1 ALDOC PPARGC1A GAPDH TPI1 VEGFA NR3C1 FAM162A KLHL24 ERRFI1 TNFAIP3 FOXO3 MXI1 PCK1 CDKN1A TPST2 SLC6A6 PIM1 SLC2A5 CCN1 PLAC8 PAM PNRC1 EGFR IGFBP1 ADM ALDOA PDK1 HK2 ATF3 DDIT4 PFKFB3 BCL2 IRS2
9.45151789358582e-09	42	200	2.78972027972028	HALLMARK E2F TARGETS	http://www.gsea-msigdb.org/gsea/msigdb/cards/HALLMARK_E2F_TARGETS	AK2 BRCA1 DEPDC1 MTHFD2 TFRC TIPIN XPO1 BIRC5 ORC6 MCM5 PHF5A BRMS1L MYBL2 CCNE1 SMC3 LMNB1 RAD50 SMC4 CKS2 CDKN1A ILF3 TOP2A PCNA NASP SRSF1 MYC HMGA1 TP53 MMS22L PRPS1 CDKN2A SRSF2 USP1 MAD2L1 PTTG1 NOLC1 WEE1 MCM7 PA2G4 RRM2 KPNA2 CHEK2
3.77399043995641e-07	27	112	3.20248501498502	HALLMARK UNFOLDED PROTEIN RESPONSE	http://www.gsea-msigdb.org/gsea/msigdb/cards/HALLMARK_UNFOLDED_PROTEIN_RESPONSE	HERPUD1 MTHFD2 FUS SLC7A5 VEGFA EIF4G1 SERP1 NFYB SSR1 DNAJB9 CHAC1 SPCS3 LSM4 EXOSC2 PSAT1 IGFBP1 EIF4E ATF3 YWHAZ NOLC1 HSP90B1 DDIT4 CEBPB NABP1 NPM1 EIF4EBP1 DCP1A
5.08069851477897e-06	24	105	3.03643023643024	HALLMARK PI3K AKT MTOR SIGNALING	http://www.gsea-msigdb.org/gsea/msigdb/cards/HALLMARK_PI3K_AKT_MTOR_SIGNALING	GSK3B MKNK2 MAPK8 DUSP3 UBE2D3 FASLG CDKN1A RAF1 CLTC ARHGDIA AKT1 RIT1 ARF1 EGFR EIF4E PDK1 SQSTM1 HSP90B1 YWHAB STAT2 PTEN GRK2 SMAD2 PLCB1
6.64195015371486e-06	31	161	2.55786242742764	HALLMARK APOPTOSIS	http://www.gsea-msigdb.org/gsea/msigdb/cards/HALLMARK_APOPTOSIS	BRCA1 ERBB3 TIMP3 SMAD7 CASP2 SOD2 FASLG CCND2 ETF1 TNFSF10 CDKN1A SAT1 TOP2A RARA RNASEL PMAIP1 ERBB2 APP BCL10 MCL1 PAK1 PDCD4 BTG2 DFFA SQSTM1 PEA15 ATF3 WEE1 BCL2L1 IGF2R TXNIP
1.01452941261216e-05	35	199	2.33644914549437	HALLMARK MTORC1 SIGNALING	http://www.gsea-msigdb.org/gsea/msigdb/cards/HALLMARK_MTORC1_SIGNALING	MTHFD2 RDH11 TFRC ENO1 GSK3B SCD SLC7A5 SLC1A5 SLC9A3R1 UBE2D3 GAPDH TPI1 UCHL5 ETF1 SERP1 CDKN1A SSR1 LDLR SLC6A6 PSAT1 RIT1 HSPD1 CCT6A ALDOA PDK1 BTG2 HK2 SQSTM1 CCNF HSP90B1 DDIT4 RRM2 INSIG1 PPIA PNP
1.01452941261216e-05	35	199	2.33644914549437	HALLMARK IL2 STAT5 SIGNALING	http://www.gsea-msigdb.org/gsea/msigdb/cards/HALLMARK_IL2_STAT5_SIGNALING	IKZF2 TNFRSF9 TRAF1 HIPK2 RORA NDRG1 CCNE1 SLC1A5 AHR NCS1 SYNGR2 DCPS CD81 CCND2 TNFSF10 NCOA3 LIF SNX9 CKAP4 MYC PIM1 IRF4 PHLDA1 GALM RABGAP1L FAM126B HK2 CDCP1 BCL2L1 BCL2 CCR4 MUC1 SPRY4 IGF2R PNP
1.52300026597781e-05	22	99	2.95208495208495	HALLMARK ANDROGEN RESPONSE	http://www.gsea-msigdb.org/gsea/msigdb/cards/HALLMARK_ANDROGEN_RESPONSE	PGM3 CDC14B B4GALT1 FKBP5 SCD SMS HOMER2 NDRG1 ZMIZ1 LIFR DNAJB9 SPCS3 SAT1 SLC38A2 AKT1 ARID5B SLC26A2 KLK2 RAB4A PA2G4 INSIG1 ZBTB10
2.02965187962386e-05	34	198	2.28115655388383	HALLMARK GLYCOLYSIS	http://www.gsea-msigdb.org/gsea/msigdb/cards/HALLMARK_GLYCOLYSIS	DEPDC1 ALG1 FUT8 PFKP PKM PDK3 ENO1 B4GALT1 LHPP TPI1 VEGFA FAM162A MXI1 ARPP19 NASP HAX1 PAM EGFR MDH2 PRPS1 ALDOA HS2ST1 HK2 AGL BPNT1 DDIT4 NANP PGAM1 PC CHST1 COPB2 IRS2 PPIA CACNA1H
2.34870070929675e-05	34	200	2.25834498834499	HALLMARK P53 PATHWAY	http://www.gsea-msigdb.org/gsea/msigdb/cards/HALLMARK_P53_PATHWAY	BAK1 DNTTIP2 MKNK2 NDRG1 TGFB1 CD81 FAM162A ABCC5 VAMP8 FOXO3 CCND2 CDKN1A LIF SAT1 PCNA MDM2 RB1 TOB1 TP53 APP CDKN2A EI24 PTPN14 TNNI1 BTG2 ATF3 IER5 DDIT4 BAIAP2 RAP2B SP1 ZFP36L1 GM2A TXNIP
2.68245723581254e-05	27	143	2.50824001173652	HALLMARK UV RESPONSE DN	http://www.gsea-msigdb.org/gsea/msigdb/cards/HALLMARK_UV_RESPONSE_DN	TFPI ATP2B4 ATP2B1 SMAD7 BMPR1A ZMIZ1 MAPK14 NR3C1 PRDM2 ADGRL2 ATXN1 LDLR MAP1B LAMC1 MYC FBLN5 ERBB2 CCN1 RUNX1 TGFBR2 SMAD3 COL3A1 PTEN NR1D2 FZD2 MTA1 INSIG1
0.000996035044460478	13	58	2.97753396029258	HALLMARK MYC TARGETS V2	http://www.gsea-msigdb.org/gsea/msigdb/cards/HALLMARK_MYC_TARGETS_V2	NOP16 MCM5 SRM CBX3 NIP7 IMP4 MYC HSPD1 DUSP2 HK2 NOLC1 PA2G4 NPM1
0.00611425169182896	11	54	2.70607787274454	HALLMARK TGF BETA SIGNALING	http://www.gsea-msigdb.org/gsea/msigdb/cards/HALLMARK_TGF_BETA_SIGNALING	HIPK2 SMAD7 TGFB1 BMPR1A UBE2D3 SKIL CDK9 THBS1 SKI SMAD3 TGIF1
0.00647947321671433	27	200	1.79339160839161	HALLMARK INFLAMMATORY RESPONSE	http://www.gsea-msigdb.org/gsea/msigdb/cards/HALLMARK_INFLAMMATORY_RESPONSE	SLC7A2 TNFRSF9 ATP2B1 EDN1 OPRK1 CCL22 ITGB8 AHR SLC1A2 TNFSF10 CDKN1A LIF LDLR RAF1 RTP4 SLC31A1 MYC IFNAR1 OSMR ADM BTG2 PROK2 TACR3 FPR1 OLR1 CD55 CLEC5A
0.0102166102485407	22	158	1.8497241155469	HALLMARK UV RESPONSE UP	http://www.gsea-msigdb.org/gsea/msigdb/cards/HALLMARK_UV_RESPONSE_UP	BAK1 AP2S1 TFRC MARK2 TYRO3 CDC5L CCNE1 SOD2 AMD1 PARP2 EIF2S3 TMBIM6 NTRK3 ARRB2 ALDOA BTG2 SQSTM1 ATF3 DDX21 TACR3 SELENOW NPTXR
0.0136601963386262	15	96	2.07568473193473	HALLMARK PROTEIN SECRETION	http://www.gsea-msigdb.org/gsea/msigdb/cards/HALLMARK_PROTEIN_SECRETION	AP2S1 STX7 GBF1 RAB14 RAB22A STX16 CLTC ARF1 PAM EGFR DST TMED10 COPB2 IGF2R SGMS1
0.0197815369362118	25	199	1.66889224678169	HALLMARK ADIPOGENESIS	http://www.gsea-msigdb.org/gsea/msigdb/cards/HALLMARK_ADIPOGENESIS	AK2 SLC1A5 LIFR ATL2 RNF11 RREB1 C3 UQCR11 DNAJB9 SLC27A1 TANK SLC5A6 TOB1 MDH2 MIGA2 ALDOA PDCD4 GPAT4 ACOX1 YWHAG PFKFB3 ESRRA NABP1 FZD4 COL4A1
0.0296457895873876	24	197	1.61840190266586	HALLMARK MITOTIC SPINDLE	http://www.gsea-msigdb.org/gsea/msigdb/cards/HALLMARK_MITOTIC_SPINDLE	RALBP1 BIRC5 ABL1 SUN2 NIN KIF3B CYTH2 SMC3 LMNB1 SMC4 ARHGEF2 TOP2A FLNB ARHGDIA ARL8A INCENP DST WASF2 EPB41 MID1IP1 AKAP13 FGD6 DYNC1H1 PRC1
0.0296457895873876	24	197	1.61840190266586	HALLMARK HEME METABOLISM	http://www.gsea-msigdb.org/gsea/msigdb/cards/HALLMARK_HEME_METABOLISM	GDE1 CTNS FECH TFRC TNRC6B NNT NR3C1 TFDP2 FOXO3 ALDH6A1 MXI1 C3 BMP2K NARF HDGF MFHAS1 BACH1 EPB41 BTG2 GAPVD1 PC RAD23A RHD SLC30A10
0.0309497255603325	24	199	1.60213655691043	HALLMARK INTERFERON GAMMA RESPONSE	http://www.gsea-msigdb.org/gsea/msigdb/cards/HALLMARK_INTERFERON_GAMMA_RESPONSE	MTHFD2 PFKP JAK2 PTPN6 SOD2 ST3GAL5 TNFAIP3 VAMP8 TNFSF10 NCOA3 CDKN1A RTP4 TOR1B PIM1 IRF4 ARID5B VCAM1 STAT3 STAT2 FPR1 PTPN2 CIITA PNP TXNIP
0.0309497255603325	24	200	1.59412587412587	HALLMARK EPITHELIAL MESENCHYMAL TRANSITION	http://www.gsea-msigdb.org/gsea/msigdb/cards/HALLMARK_EPITHELIAL_MESENCHYMAL_TRANSITION	FSTL3 TIMP3 TGFB1 COL12A1 VEGFA TNFAIP3 SAT1 LOXL2 LAMC1 THBS1 FBLN5 CCN1 TAGLN ITGB1 DST VCAM1 FBLN2 ITGA2 MCM7 PPIB TPM4 COL3A1 GAS1 COL4A1
0.0309497255603325	24	200	1.59412587412587	HALLMARK KRAS SIGNALING UP	http://www.gsea-msigdb.org/gsea/msigdb/cards/HALLMARK_KRAS_SIGNALING_UP	TFPI PTCD2 TRAF1 PRDM1 EVI5 TRIB2 EPB41L3 LAT2 MAP3K1 NIN AVL9 CCSER2 GALNT3 PTBP2 TNFAIP3 CCND2 LIF CBX8 ADAM17 RABGAP1L ITGA2 TOR1AIP2 TRIB1 YRDC
0.0379642915417479	11	73	2.00175623463295	HALLMARK CHOLESTEROL HOMEOSTASIS	http://www.gsea-msigdb.org/gsea/msigdb/cards/HALLMARK_CHOLESTEROL_HOMEOSTASIS	PDK3 SCD ALDOC ERRFI1 LDLR PNRC1 CBS CXCL16 ATF3 TP53INP1 ACTG1
0.0505441838379018	23	200	1.52770396270396	HALLMARK ESTROGEN RESPONSE EARLY	http://www.gsea-msigdb.org/gsea/msigdb/cards/HALLMARK_ESTROGEN_RESPONSE_EARLY	SLC7A2 IL17RB B4GALT1 FKBP5 JAK2 SYNGR1 RBBP8 ESRP2 SLC7A5 SLC9A3R1 AKAP1 PODXL RARA FLNB MYC TOB1 PMAIP1 MINDY1 GFRA1 SLC26A2 TFF1 BCL2 MUC1
0.0823898523608038	22	200	1.46128205128205	HALLMARK MYOGENESIS	http://www.gsea-msigdb.org/gsea/msigdb/cards/HALLMARK_MYOGENESIS	IGF1 ERBB3 ATP6AP1 SCD TGFB1 SYNGR2 HDAC5 MEF2D CDKN1A RB1 APP TPM3 RIT1 TAGLN ITGB1 PFKM TNNI1 AGL COL3A1 PC PDE4DIP CACNA1H
0.12879170344435	21	200	1.39486013986014	HALLMARK APICAL JUNCTION	http://www.gsea-msigdb.org/gsea/msigdb/cards/HALLMARK_APICAL_JUNCTION	ITGA3 TRAF1 ACTB B4GALT1 STX4 NECTIN1 MAPK14 GNAI2 GTF2F1 EGFR ITGB1 VCAM1 NFASC ITGA2 PTEN NEGR1 CD34 BAIAP2 ACTG1 INSIG1 NF2
0.146626137985567	6	42	1.8977688977689	HALLMARK WNT BETA CATENIN SIGNALING	http://www.gsea-msigdb.org/gsea/msigdb/cards/HALLMARK_WNT_BETA_CATENIN_SIGNALING	HDAC5 CCND2 MYC TP53 ADAM17 HDAC2
0.146626137985567	12	104	1.53281334050565	HALLMARK PEROXISOME	http://www.gsea-msigdb.org/gsea/msigdb/cards/HALLMARK_PEROXISOME	PABPC1 RDH11 SOD2 ABCC5 IDE ATXN1 TOP2A BCL10 CACNA1B ACOX1 CNBP NUDT19
0.164200933366852	10	86	1.54469561446306	HALLMARK IL6 JAK STAT3 SIGNALING	http://www.gsea-msigdb.org/gsea/msigdb/cards/HALLMARK_IL6_JAK_STAT3_SIGNALING	BAK1 IL17RB TGFB1 PIM1 IFNAR1 HAX1 OSMR STAT3 STAT2 PTPN2
0.164200933366852	6	44	1.81150667514304	HALLMARK APICAL SURFACE	http://www.gsea-msigdb.org/gsea/msigdb/cards/HALLMARK_APICAL_SURFACE	BRCA1 B4GALT1 RHCG APP GAS1 EPHB4
0.164200933366852	20	199	1.33511379742536	HALLMARK COMPLEMENT	http://www.gsea-msigdb.org/gsea/msigdb/cards/HALLMARK_COMPLEMENT	JAK2 STX4 PIK3CG EHD1 GNAI2 TNFAIP3 C3 DYRK2 APOBEC3F RBSN RAF1 CPM PIM1 FDX1 ZEB1 CALM3 CEBPB OLR1 RCE1 CD55
0.18294691273044	5	36	1.8450530950531	HALLMARK ANGIOGENESIS	http://www.gsea-msigdb.org/gsea/msigdb/cards/HALLMARK_ANGIOGENESIS	VEGFA CCND2 APP COL3A1 OLR1
